# Supplementary material for: TLR5 Variants Are Associated with the Risk for COPD and NSCLC Development, Better Overall Survival of the NSCLC Patients and Increased Chemosensitivity in the H1299 Cell Line
Source: Biomedicines. 2022 Sep 9;10(9):2240. doi: 10.3390/biomedicines10092240 (PMC9496592; doi:10.3390/biomedicines10092240)
Supplement: Supplementary file 1 [file biomedicines-10-02240-s001.zip]

Archive with 2 entries (2 files):
- Supplementary Tables S2 and S3.pdf
- Supplementary_Table S1.xlsx
