# Supplementary material for: TLR5 Variants Are Associated with the Risk for COPD and NSCLC Development, Better Overall Survival of the NSCLC Patients and Increased Chemosensitivity in the H1299 Cell Line
Source: Biomedicines. 2022 Sep 9;10(9):2240. doi: 10.3390/biomedicines10092240 (PMC9496592; doi:10.3390/biomedicines10092240)
Supplement: Supplementary file 1 [file biomedicines-10-02240-s001.zip › Supplementary_Table S1.xlsx]

## Sheet: DEGs in H1299
Table S1: List of all identified transcripts in H1299 and WI-38 cell lines overexpressing TLR5_N592S normalized to cells overexpressing TLR5_WT calculated by applying DeSeq2 package available in statistical program R.
Gene_ID	Gene_Symbol	baseMean	log2FC	pvalue	padj	Comparison
ENSG00000204366	ZBTB12	97.2777	8.65589	1.16449e-11	8.75817e-08	H1299 N592S vs. H1299 WT
ENSG00000224831	TMEM183B	60.7114	7.90939	0.00162179	0.217602	H1299 N592S vs. H1299 WT
ENSG00000273294	C1QTNF3-AMACR-201	34.0308	7.78955	3.76607e-07	0.000809275	H1299 N592S vs. H1299 WT
ENSG00000284554	AL022318.4	6.38171	6.8241	NA	NA	H1299 N592S vs. H1299 WT
ENSG00000179978	NAIPP2	13.155	6.72037	0.113953	0.782053	H1299 N592S vs. H1299 WT
ENSG00000237671	GAGE12C	4.72139	6.62302	0.0355888	0.59415	H1299 N592S vs. H1299 WT
ENSG00000196826	AC008758.1	7.83107	6.42562	0.130793	0.79786	H1299 N592S vs. H1299 WT
ENSG00000263020	AL662899.4	4.52664	5.98282	0.13061	0.797553	H1299 N592S vs. H1299 WT
ENSG00000287515	-	6.70706	5.70834	0.00202652	0.240023	H1299 N592S vs. H1299 WT
ENSG00000199994	RNA5SP145	3.75841	5.6915	0.000824216	0.164771	H1299 N592S vs. H1299 WT
ENSG00000288000	AL031681.3	2.47369	5.6904	0.134004	NA	H1299 N592S vs. H1299 WT
ENSG00000258864	AC008575.1	2.73167	5.59869	0.185372	NA	H1299 N592S vs. H1299 WT
ENSG00000270299	AL121758.1	2.2632	5.56093	0.191469	NA	H1299 N592S vs. H1299 WT
ENSG00000223972	DDX11L1	4.64255	5.55059	0.000186327	0.0757496	H1299 N592S vs. H1299 WT
ENSG00000258064	AC073612.1	3.94697	5.54885	0.17174	0.840103	H1299 N592S vs. H1299 WT
ENSG00000204438	GPANK1	2.92405	5.43661	0.11506	NA	H1299 N592S vs. H1299 WT
ENSG00000213654	GPSM3	82.6054	5.42736	4.17492e-05	0.031135	H1299 N592S vs. H1299 WT
ENSG00000205571	SMN1; SMN2	109.926	5.34081	0.0068476	0.378682	H1299 N592S vs. H1299 WT
ENSG00000255513	AC005363.1	2.73285	5.20655	0.0965337	NA	H1299 N592S vs. H1299 WT
ENSG00000177108	ZDHHC22	3.34379	5.17685	0.0209973	NA	H1299 N592S vs. H1299 WT
ENSG00000213760	ATP6V1G2	4.42372	5.176	0.0585903	0.667536	H1299 N592S vs. H1299 WT
ENSG00000270025	BMS1P7	5.91621	5.16144	0.225707	0.878904	H1299 N592S vs. H1299 WT
ENSG00000230869	AGAP10P	4.3324	4.9792	0.00996801	0.434028	H1299 N592S vs. H1299 WT
ENSG00000216829	FGF7P4	1.3776	4.84428	0.255885	NA	H1299 N592S vs. H1299 WT
ENSG00000276692	-	1.3776	4.84428	0.255885	NA	H1299 N592S vs. H1299 WT
ENSG00000204619	PPP1R11	7.37245	4.64866	NA	NA	H1299 N592S vs. H1299 WT
ENSG00000226439	AC108161.1	1.11872	4.54537	0.216797	NA	H1299 N592S vs. H1299 WT
ENSG00000135253	KCP	3.18839	4.54322	0.00714419	NA	H1299 N592S vs. H1299 WT
ENSG00000185115	NSMCE3	2.8527	4.51719	0.0297337	NA	H1299 N592S vs. H1299 WT
ENSG00000268790	AC008764	36.0457	4.42103	9.31087e-05	0.0518719	H1299 N592S vs. H1299 WT
ENSG00000156218	ADAMTSL3	2.1416	4.38888	0.0476567	NA	H1299 N592S vs. H1299 WT
ENSG00000232882	PHKA1P1	2.46975	4.31969	0.221044	NA	H1299 N592S vs. H1299 WT
ENSG00000230662	TNPO1P2	2.18632	4.30578	0.0716201	NA	H1299 N592S vs. H1299 WT
ENSG00000124602	UNC5CL	4.41456	4.29369	0.0239755	0.558279	H1299 N592S vs. H1299 WT
ENSG00000102010	BMX	1.13816	4.24561	0.295278	NA	H1299 N592S vs. H1299 WT
ENSG00000143226	FCGR2A; FCGR2C	4.28123	4.2381	0.0151752	0.493896	H1299 N592S vs. H1299 WT
ENSG00000268643	AC006486.1	2.68095	4.20782	0.267276	NA	H1299 N592S vs. H1299 WT
ENSG00000242477	AC091429.1	1.3067	4.13887	0.0502797	NA	H1299 N592S vs. H1299 WT
ENSG00000240089	BMS1P3	0.981696	4.13356	0.119174	NA	H1299 N592S vs. H1299 WT
ENSG00000214093	AL096701.1	2.03012	4.12847	0.0758445	NA	H1299 N592S vs. H1299 WT
ENSG00000277758	LOC102724488	2.58747	4.10538	0.164637	NA	H1299 N592S vs. H1299 WT
ENSG00000205426	KRT81	836.935	4.02998	0.00202597	0.240023	H1299 N592S vs. H1299 WT
ENSG00000153993	SEMA3D	178.046	3.99076	0.00140421	0.205577	H1299 N592S vs. H1299 WT
ENSG00000260628	AC142381.3	9.32825	3.9731	0.0166223	0.509231	H1299 N592S vs. H1299 WT
ENSG00000227632	AC018804.1	7.83733	3.9511	0.0404444	0.610808	H1299 N592S vs. H1299 WT
ENSG00000278619	MRM1	67.5467	3.94221	0.00299198	0.286658	H1299 N592S vs. H1299 WT
ENSG00000230037	UBBP1	0.978606	3.93126	0.191139	NA	H1299 N592S vs. H1299 WT
ENSG00000250111	LOC101929141	1.15893	3.91407	0.360303	NA	H1299 N592S vs. H1299 WT
ENSG00000185527	PDE6G	6.44905	3.91199	0.0123985	0.458139	H1299 N592S vs. H1299 WT
ENSG00000164188	RANBP3L	3.73261	3.90932	0.0497136	0.647088	H1299 N592S vs. H1299 WT
ENSG00000243501	AL365232.1	1.08628	3.82937	0.370996	NA	H1299 N592S vs. H1299 WT
ENSG00000278845	MRPL45	241.621	3.82555	0.00313278	0.290703	H1299 N592S vs. H1299 WT
ENSG00000248155	CR545473.1	1.14221	3.81758	0.261097	NA	H1299 N592S vs. H1299 WT
ENSG00000180316	PNPLA1	1.87326	3.79338	0.0936627	NA	H1299 N592S vs. H1299 WT
ENSG00000234371	RPSAP31	1.15936	3.75917	0.175389	NA	H1299 N592S vs. H1299 WT
ENSG00000112902	SEMA5A	3687.21	3.74347	0.00403579	0.309727	H1299 N592S vs. H1299 WT
ENSG00000214269	LGMNP1	1.78515	3.7416	0.0738936	NA	H1299 N592S vs. H1299 WT
ENSG00000183638	RP1L1	4.41536	3.73496	0.0866859	0.733572	H1299 N592S vs. H1299 WT
ENSG00000274512	TBC1D3L; TBC1D3	39.6354	3.71932	0.0119739	0.456475	H1299 N592S vs. H1299 WT
ENSG00000171790	SLFNL1	1.55279	3.70333	0.121031	NA	H1299 N592S vs. H1299 WT
ENSG00000226427	HMGN2P7	1.03082	3.69655	0.201151	NA	H1299 N592S vs. H1299 WT
ENSG00000109667	SLC2A9	12.1634	3.64401	0.0121608	0.457044	H1299 N592S vs. H1299 WT
ENSG00000198732	SMOC1	2.44503	3.63271	0.0992579	NA	H1299 N592S vs. H1299 WT
ENSG00000089041	P2RX7	25.8378	3.61313	0.0134464	0.471014	H1299 N592S vs. H1299 WT
ENSG00000174469	CNTNAP2	4.30623	3.59256	0.0960908	0.749447	H1299 N592S vs. H1299 WT
ENSG00000236104	ZBTB22	113.528	3.57257	0.111779	0.776263	H1299 N592S vs. H1299 WT
ENSG00000283977	AC084337.2	1.7249	3.5609	0.220547	NA	H1299 N592S vs. H1299 WT
ENSG00000242748	RPL23AP81	1.62125	3.55498	0.0785682	NA	H1299 N592S vs. H1299 WT
ENSG00000229222	KRT18P4	2.77228	3.53518	0.0570788	NA	H1299 N592S vs. H1299 WT
ENSG00000139656	SMIM2	1.22007	3.52759	0.223662	NA	H1299 N592S vs. H1299 WT
ENSG00000273025	AC009690.3	1.30264	3.52464	0.315388	NA	H1299 N592S vs. H1299 WT
ENSG00000223861	RP11-74C1.2	1.60986	3.51724	0.0807937	NA	H1299 N592S vs. H1299 WT
ENSG00000269242	AC010422.3	3.20235	3.49061	0.156089	NA	H1299 N592S vs. H1299 WT
ENSG00000132185	FCRLA	6.04243	3.48889	0.0429334	0.623117	H1299 N592S vs. H1299 WT
ENSG00000267135	AD000091.1	1.67611	3.48686	0.206305	NA	H1299 N592S vs. H1299 WT
ENSG00000242574	HLA-DMB	1.55669	3.48004	0.416194	NA	H1299 N592S vs. H1299 WT
ENSG00000164627	KIF6	1.263	3.46468	0.263699	NA	H1299 N592S vs. H1299 WT
ENSG00000268193	AC002985.1	3.38824	3.44596	0.0734856	NA	H1299 N592S vs. H1299 WT
ENSG00000158445	KCNB1	35.9234	3.43811	0.0744807	0.709524	H1299 N592S vs. H1299 WT
ENSG00000219135	RPL23AP48	1.17641	3.43117	0.193937	NA	H1299 N592S vs. H1299 WT
ENSG00000154556	SORBS2	7.49955	3.42756	0.00345038	0.290703	H1299 N592S vs. H1299 WT
ENSG00000081479	LRP2	1.69329	3.4184	0.19439	NA	H1299 N592S vs. H1299 WT
ENSG00000139220	PPFIA2	3.05283	3.38545	0.0433138	NA	H1299 N592S vs. H1299 WT
ENSG00000090512	FETUB	0.897328	3.36437	0.287563	NA	H1299 N592S vs. H1299 WT
ENSG00000008323	PLEKHG6	2.16994	3.35627	0.111717	NA	H1299 N592S vs. H1299 WT
ENSG00000135898	GPR55	1.6746	3.35356	0.201589	NA	H1299 N592S vs. H1299 WT
ENSG00000179046	TRIML2	220.147	3.35013	0.00969221	0.43006	H1299 N592S vs. H1299 WT
ENSG00000146005	PSD2	5.85507	3.33664	0.0570647	0.667536	H1299 N592S vs. H1299 WT
ENSG00000257335	MGAM	26.7896	3.31633	0.00894394	0.415288	H1299 N592S vs. H1299 WT
ENSG00000273520	SPDYE17	1.90393	3.31288	0.177981	NA	H1299 N592S vs. H1299 WT
ENSG00000111981	ULBP1	623.619	3.28578	0.0147614	0.491858	H1299 N592S vs. H1299 WT
ENSG00000141469	SLC14A1	3.10913	3.28493	0.0759354	NA	H1299 N592S vs. H1299 WT
ENSG00000204315	FKBPL	196.043	3.28476	0.0151376	0.493896	H1299 N592S vs. H1299 WT
ENSG00000275674	AC091167.6	1.54829	3.28306	0.129244	NA	H1299 N592S vs. H1299 WT
ENSG00000158714	SLAMF8	3.805	3.28079	0.101216	0.756329	H1299 N592S vs. H1299 WT
ENSG00000248235	AC037459.1	1.31376	3.27638	0.250756	NA	H1299 N592S vs. H1299 WT
ENSG00000161249	DMKN	54.5326	3.27545	0.0198785	0.538889	H1299 N592S vs. H1299 WT
ENSG00000235812	ADAM21P1	2.4806	3.27479	0.0954232	NA	H1299 N592S vs. H1299 WT
ENSG00000158315	RHBDL2	1.05939	3.27371	0.158492	NA	H1299 N592S vs. H1299 WT
ENSG00000187559	FOXD4L3	0.896581	3.26881	0.44677	NA	H1299 N592S vs. H1299 WT
ENSG00000174460	ZCCHC12	1.16205	3.26309	0.169832	NA	H1299 N592S vs. H1299 WT
ENSG00000197067	OR2T32P	15.566	3.2545	0.0319768	0.578581	H1299 N592S vs. H1299 WT
ENSG00000146555	SDK1	489.095	3.24938	0.0165222	0.508336	H1299 N592S vs. H1299 WT
ENSG00000262304	AC027796.3	4.85456	3.2458	0.143332	0.80889	H1299 N592S vs. H1299 WT
ENSG00000266910	AC008507.1	1.59626	3.24405	0.205364	NA	H1299 N592S vs. H1299 WT
ENSG00000236409	NRADDP	0.919622	3.24332	0.211533	NA	H1299 N592S vs. H1299 WT
ENSG00000109758	HGFAC	2.65451	3.20922	0.175634	NA	H1299 N592S vs. H1299 WT
ENSG00000205482	SPDYE18	3.20059	3.20676	0.113985	NA	H1299 N592S vs. H1299 WT
ENSG00000197046	SIGLEC15	3.83562	3.19799	0.0866689	0.733572	H1299 N592S vs. H1299 WT
ENSG00000113532	ST8SIA4	70.6746	3.19661	0.00112598	0.188035	H1299 N592S vs. H1299 WT
ENSG00000240180	RPL12P28	2.23418	3.19428	0.341749	NA	H1299 N592S vs. H1299 WT
ENSG00000149506	ZP1	6.06901	3.18427	0.0220466	0.542049	H1299 N592S vs. H1299 WT
ENSG00000283208	AC001226.2	4.12955	3.15648	0.00826845	0.414223	H1299 N592S vs. H1299 WT
ENSG00000227080	AC012441.1	1.66627	3.15524	0.108834	NA	H1299 N592S vs. H1299 WT
ENSG00000091513	TF	9.86863	3.14435	0.010915	0.447285	H1299 N592S vs. H1299 WT
ENSG00000167815	PRDX2	397.156	3.13991	0.0235874	0.557844	H1299 N592S vs. H1299 WT
ENSG00000240776	RPS10P4	1.34418	3.12256	0.199017	NA	H1299 N592S vs. H1299 WT
ENSG00000199523	RNA5SP226	487.147	3.07087	0.0892539	0.73498	H1299 N592S vs. H1299 WT
ENSG00000140945	CDH13	774.528	3.03626	0.0362026	0.595937	H1299 N592S vs. H1299 WT
ENSG00000264668	AC138696.1	0.951569	3.03126	0.481374	NA	H1299 N592S vs. H1299 WT
ENSG00000113494	PRLR	51.8313	3.01258	0.00558055	0.35578	H1299 N592S vs. H1299 WT
ENSG00000251357	AP000350.4	7.93257	3.00052	0.18421	0.855476	H1299 N592S vs. H1299 WT
ENSG00000144045	DQX1	4.83088	2.99566	0.0649508	0.681002	H1299 N592S vs. H1299 WT
ENSG00000217027	TPT1P4	1.21939	2.98717	0.159292	NA	H1299 N592S vs. H1299 WT
ENSG00000278023	RDM1	5.11429	2.98194	0.0770323	0.713328	H1299 N592S vs. H1299 WT
ENSG00000237977	EIF4HP2	1.17004	2.97028	0.323113	NA	H1299 N592S vs. H1299 WT
ENSG00000188993	LRRC66	3.61624	2.96717	0.0744588	NA	H1299 N592S vs. H1299 WT
ENSG00000240785	RPL36AP21	0.858429	2.9617	0.165233	NA	H1299 N592S vs. H1299 WT
ENSG00000197632	SERPINB2	5707.77	2.95913	0.0323155	0.579368	H1299 N592S vs. H1299 WT
ENSG00000276410	H2BC3	1.38903	2.95525	0.18052	NA	H1299 N592S vs. H1299 WT
ENSG00000119915	ELOVL3	6.7297	2.94777	0.0670589	0.688619	H1299 N592S vs. H1299 WT
ENSG00000176054	RPL23P2	1.75899	2.94576	0.0922607	NA	H1299 N592S vs. H1299 WT
ENSG00000256189	AP003717.2	1.07268	2.93999	0.262944	NA	H1299 N592S vs. H1299 WT
ENSG00000231503	PTMAP4	1.62538	2.92019	0.201041	NA	H1299 N592S vs. H1299 WT
ENSG00000127377	CRYGN	1.03379	2.90235	0.284872	NA	H1299 N592S vs. H1299 WT
ENSG00000131781	FMO5	2.37627	2.89708	0.107029	NA	H1299 N592S vs. H1299 WT
ENSG00000254692	AL136295.1	446.992	2.8812	0.0870633	0.734273	H1299 N592S vs. H1299 WT
ENSG00000175806	MSRA	28.1523	2.87606	0.000825888	0.164771	H1299 N592S vs. H1299 WT
ENSG00000216624	GAPDHP72	2.81722	2.87605	0.0797312	NA	H1299 N592S vs. H1299 WT
ENSG00000017483	SLC38A5	4.76647	2.85146	0.108196	0.77132	H1299 N592S vs. H1299 WT
ENSG00000273024	INTS4P2	1.39306	2.84067	0.306158	NA	H1299 N592S vs. H1299 WT
ENSG00000049283	EPN3	1.34587	2.83916	0.291982	NA	H1299 N592S vs. H1299 WT
ENSG00000267978	MAGEA9B	2.14687	2.83544	0.138694	NA	H1299 N592S vs. H1299 WT
ENSG00000171094	ALK	26.3252	2.83541	0.0621347	0.675997	H1299 N592S vs. H1299 WT
ENSG00000130307	USHBP1	3.17511	2.83049	0.114063	NA	H1299 N592S vs. H1299 WT
ENSG00000230596	GPAA1P2	2.73585	2.82284	0.117881	NA	H1299 N592S vs. H1299 WT
ENSG00000115457	IGFBP2	3.88481	2.81332	0.0929467	0.743036	H1299 N592S vs. H1299 WT
ENSG00000258707	RP11-467L19.11	1.18912	2.79444	0.159627	NA	H1299 N592S vs. H1299 WT
ENSG00000229212	AC044860.1	15.637	2.78392	0.00522893	0.341972	H1299 N592S vs. H1299 WT
ENSG00000138271	GPR87	181.522	2.77307	0.0560414	0.667536	H1299 N592S vs. H1299 WT
ENSG00000170827	CELP	6.53008	2.76809	0.129778	0.796104	H1299 N592S vs. H1299 WT
ENSG00000151892	GFRA1	1752.5	2.75967	0.0321334	0.578581	H1299 N592S vs. H1299 WT
ENSG00000134853	PDGFRA	53.7825	2.75729	0.0226545	0.548648	H1299 N592S vs. H1299 WT
ENSG00000238150	AC008753.1	1.2603	2.743	0.187948	NA	H1299 N592S vs. H1299 WT
ENSG00000169783	LINGO1	2.25153	2.7429	0.226664	NA	H1299 N592S vs. H1299 WT
ENSG00000188223	AD000671.1	21.1417	2.73975	0.0680457	0.692559	H1299 N592S vs. H1299 WT
ENSG00000163453	IGFBP7	640.715	2.7226	0.0596833	0.667536	H1299 N592S vs. H1299 WT
ENSG00000137857	DUOX1	4.23706	2.72211	0.121174	0.791017	H1299 N592S vs. H1299 WT
ENSG00000250011	SP100	17.9855	2.71893	0.00188692	0.230756	H1299 N592S vs. H1299 WT
ENSG00000100628	ASB2	2.88264	2.70632	0.105715	NA	H1299 N592S vs. H1299 WT
ENSG00000106823	ECM2	70.0695	2.70591	0.0647476	0.680745	H1299 N592S vs. H1299 WT
ENSG00000139973	SYT16	101.487	2.70237	0.0877961	0.73498	H1299 N592S vs. H1299 WT
ENSG00000177238	TRIM72	1.50177	2.68147	0.293741	NA	H1299 N592S vs. H1299 WT
ENSG00000140678	ITGAX	1.16334	2.68006	0.238529	NA	H1299 N592S vs. H1299 WT
ENSG00000183379	SYNDIG1L	6.01073	2.65864	0.0423804	0.621938	H1299 N592S vs. H1299 WT
ENSG00000261408	TEN1-CDK3	28.345	2.65585	0.000204808	0.0810718	H1299 N592S vs. H1299 WT
ENSG00000119943	PYROXD2	15.6656	2.63184	0.048618	0.642637	H1299 N592S vs. H1299 WT
ENSG00000143257	NR1I3	0.956471	2.61928	0.232992	NA	H1299 N592S vs. H1299 WT
ENSG00000156475	PPP2R2B	32.2941	2.61382	0.00163379	0.217602	H1299 N592S vs. H1299 WT
ENSG00000213394	RPSAP46	1.90537	2.60246	0.244531	NA	H1299 N592S vs. H1299 WT
ENSG00000228519	AC097263.1	1.29666	2.60221	0.283222	NA	H1299 N592S vs. H1299 WT
ENSG00000230578	AC234781.5	5.48744	2.59657	0.132938	0.79994	H1299 N592S vs. H1299 WT
ENSG00000184988	TMEM106A	140.944	2.58743	0.0566498	0.667536	H1299 N592S vs. H1299 WT
ENSG00000285629	AL031847.2	1.01973	2.58689	0.471823	NA	H1299 N592S vs. H1299 WT
ENSG00000225580	AL358942.1	1.8704	2.58279	0.17285	NA	H1299 N592S vs. H1299 WT
ENSG00000169495	HTRA4	1.05005	2.58252	0.340082	NA	H1299 N592S vs. H1299 WT
ENSG00000261040	WFDC21P	168.513	2.57066	0.0321947	0.578581	H1299 N592S vs. H1299 WT
ENSG00000117115	PADI2	1.00755	2.56271	0.320918	NA	H1299 N592S vs. H1299 WT
ENSG00000126752	SSX1	16.0477	2.56137	0.106647	0.769311	H1299 N592S vs. H1299 WT
ENSG00000234709	UPF3AP3	2.06502	2.56131	0.240285	NA	H1299 N592S vs. H1299 WT
ENSG00000283345	AC127502.3	3.00017	2.55508	0.222316	NA	H1299 N592S vs. H1299 WT
ENSG00000188060	RAB42	14.5685	2.55336	0.0834792	0.727898	H1299 N592S vs. H1299 WT
ENSG00000177688	SUMO4	1.01615	2.54912	0.224278	NA	H1299 N592S vs. H1299 WT
ENSG00000183508	TENT5C	56.8474	2.5478	0.0813612	0.723679	H1299 N592S vs. H1299 WT
ENSG00000101336	HCK	3.03391	2.53791	0.152222	NA	H1299 N592S vs. H1299 WT
ENSG00000197550	AL359955.1	1.63074	2.53406	0.321207	NA	H1299 N592S vs. H1299 WT
ENSG00000162526	TSSK3	5.04548	2.53168	0.136577	0.804013	H1299 N592S vs. H1299 WT
ENSG00000264324	AC006030.1	2.22837	2.53096	0.450182	NA	H1299 N592S vs. H1299 WT
ENSG00000219928	AL161787.1	1.9934	2.52385	0.167316	NA	H1299 N592S vs. H1299 WT
ENSG00000238269	PAGE2B	1.24546	2.52295	0.246197	NA	H1299 N592S vs. H1299 WT
ENSG00000160472	TMEM190	1.02713	2.51986	0.279546	NA	H1299 N592S vs. H1299 WT
ENSG00000145734	BDP1	682.156	2.51846	NA	NA	H1299 N592S vs. H1299 WT
ENSG00000197993	KEL	1.05488	2.5177	0.309092	NA	H1299 N592S vs. H1299 WT
ENSG00000258599	AL355922.2	1.87823	2.51739	0.212066	NA	H1299 N592S vs. H1299 WT
ENSG00000143195	ILDR2	2.91453	2.51671	0.265436	NA	H1299 N592S vs. H1299 WT
ENSG00000272104	Z84492.1	4.97564	2.50664	0.376121	0.94975	H1299 N592S vs. H1299 WT
ENSG00000144648	ACKR2	2.79043	2.50263	0.195214	NA	H1299 N592S vs. H1299 WT
ENSG00000178715	AL450998.1	0.912515	2.49284	0.306607	NA	H1299 N592S vs. H1299 WT
ENSG00000242735	RPSAP26	3.853	2.49008	0.216386	0.876797	H1299 N592S vs. H1299 WT
ENSG00000201822	RNA5SP149	5.07206	2.48314	0.149124	0.814218	H1299 N592S vs. H1299 WT
ENSG00000185565	LSAMP	11.8005	2.48304	0.168459	0.832169	H1299 N592S vs. H1299 WT
ENSG00000145020	AMT	17.7274	2.48216	0.0057688	0.35654	H1299 N592S vs. H1299 WT
ENSG00000287071	-	1.63146	2.48199	0.340802	NA	H1299 N592S vs. H1299 WT
ENSG00000264655	PPIAP54	0.84579	2.47946	0.441315	NA	H1299 N592S vs. H1299 WT
ENSG00000115648	MLPH	7.09397	2.46858	0.123621	0.793952	H1299 N592S vs. H1299 WT
ENSG00000273598	AC211486.6	3.0937	2.46527	0.272898	NA	H1299 N592S vs. H1299 WT
ENSG00000159860	TCAF2P1	1.65654	2.45239	0.478021	NA	H1299 N592S vs. H1299 WT
ENSG00000198795	ZNF521	150.616	2.44422	0.0684564	0.692559	H1299 N592S vs. H1299 WT
ENSG00000136305	CIDEB	2.97735	2.44023	0.214088	NA	H1299 N592S vs. H1299 WT
ENSG00000145526	CDH18	15.2434	2.43987	0.132803	0.79994	H1299 N592S vs. H1299 WT
ENSG00000148671	ADIRF	1.05876	2.43914	0.377832	NA	H1299 N592S vs. H1299 WT
ENSG00000140022	STON2	66.2281	2.43721	0.113427	0.780996	H1299 N592S vs. H1299 WT
ENSG00000220305	HNRNPH1P1	1.99276	2.42805	0.198404	NA	H1299 N592S vs. H1299 WT
ENSG00000242419	PCDHGC4	1.53443	2.42376	0.187351	NA	H1299 N592S vs. H1299 WT
ENSG00000256683	ZNF350	103.506	2.41773	0.100361	0.755159	H1299 N592S vs. H1299 WT
ENSG00000229133	RPS7P4	1.45797	2.41606	0.235898	NA	H1299 N592S vs. H1299 WT
ENSG00000249590	AC004832.3	36.8732	2.41163	0.0217795	0.541599	H1299 N592S vs. H1299 WT
ENSG00000146122	DAAM2	7.68106	2.39493	0.160916	0.827804	H1299 N592S vs. H1299 WT
ENSG00000268861	ARHGEF18	172.389	2.39123	0.244749	0.884663	H1299 N592S vs. H1299 WT
ENSG00000278224	PRICKLE4	3.09736	2.39079	0.211495	NA	H1299 N592S vs. H1299 WT
ENSG00000255292	AP002884.2	2.19304	2.38816	0.416854	NA	H1299 N592S vs. H1299 WT
ENSG00000257529	RPL36A-HNRNPH2	18.622	2.38184	0.0211027	0.539192	H1299 N592S vs. H1299 WT
ENSG00000131435	PDLIM4	771.712	2.38037	0.0259883	0.563073	H1299 N592S vs. H1299 WT
ENSG00000124194	GDAP1L1	16.9107	2.37721	0.138787	0.807085	H1299 N592S vs. H1299 WT
ENSG00000101680	LAMA1	606.299	2.37001	0.201564	0.867527	H1299 N592S vs. H1299 WT
ENSG00000225362	CT62	2.00552	2.36405	0.232308	NA	H1299 N592S vs. H1299 WT
ENSG00000149131	SERPING1	27.0528	2.35359	0.14569	0.811352	H1299 N592S vs. H1299 WT
ENSG00000269547	AC011455.2	39.371	2.35004	0.565227	0.989294	H1299 N592S vs. H1299 WT
ENSG00000201185	RNA5SP202	50.7135	2.3338	0.017287	0.520061	H1299 N592S vs. H1299 WT
ENSG00000189001	SBSN	5.08993	2.32263	0.190938	0.859248	H1299 N592S vs. H1299 WT
ENSG00000122824	NUDT10	2.11739	2.31976	0.317781	NA	H1299 N592S vs. H1299 WT
ENSG00000010319	SEMA3G	6.35156	2.31918	0.123184	0.793207	H1299 N592S vs. H1299 WT
ENSG00000120322	PCDHB8	17.5681	2.31658	0.10052	0.755159	H1299 N592S vs. H1299 WT
ENSG00000140986	RPL3L	1.00598	2.3122	0.372088	NA	H1299 N592S vs. H1299 WT
ENSG00000258989	AL355916.3	18.1907	2.31194	0.110995	0.775115	H1299 N592S vs. H1299 WT
ENSG00000235946	H2BW3P	6.29352	2.30572	0.129307	0.796104	H1299 N592S vs. H1299 WT
ENSG00000162552	WNT4	19.7376	2.29528	0.102515	0.757554	H1299 N592S vs. H1299 WT
ENSG00000137198	GMPR	16.8524	2.29389	0.152824	0.821567	H1299 N592S vs. H1299 WT
ENSG00000213609	RPL7AP50	2.70956	2.29164	0.0760431	NA	H1299 N592S vs. H1299 WT
ENSG00000254553	AL033529.1	6.06293	2.29013	0.291008	0.91639	H1299 N592S vs. H1299 WT
ENSG00000150540	HNMT	29.1298	2.28668	0.0240919	0.560108	H1299 N592S vs. H1299 WT
ENSG00000100055	CYTH4	3.10991	2.27339	0.1801	NA	H1299 N592S vs. H1299 WT
ENSG00000125730	C3	1127.79	2.27306	0.000500318	0.125803	H1299 N592S vs. H1299 WT
ENSG00000080709	KCNN2	34.3382	2.27136	0.157131	0.825168	H1299 N592S vs. H1299 WT
ENSG00000160145	KALRN	29.2839	2.27035	0.0205531	0.539192	H1299 N592S vs. H1299 WT
ENSG00000164330	EBF1	3.84309	2.26243	0.263048	0.901549	H1299 N592S vs. H1299 WT
ENSG00000173198	CYSLTR1	1.71571	2.25032	0.262248	NA	H1299 N592S vs. H1299 WT
ENSG00000168124	OR1F1	2.90424	2.24818	0.234803	NA	H1299 N592S vs. H1299 WT
ENSG00000070047	PHRF1	0.723292	2.24533	0.600686	NA	H1299 N592S vs. H1299 WT
ENSG00000233837	EIF3LP2	1.6172	2.24339	0.190887	NA	H1299 N592S vs. H1299 WT
ENSG00000108771	DHX58	42.567	2.23356	0.148797	0.814218	H1299 N592S vs. H1299 WT
ENSG00000228144	AC078927.1	3.40375	2.22729	0.436744	NA	H1299 N592S vs. H1299 WT
ENSG00000285330	AC126283.2	5.8226	2.22226	0.268935	0.903809	H1299 N592S vs. H1299 WT
ENSG00000073910	FRY	86.0064	2.21757	0.0795306	0.7212	H1299 N592S vs. H1299 WT
ENSG00000234619	RPL7P11	1.09618	2.21725	0.337191	NA	H1299 N592S vs. H1299 WT
ENSG00000269533	AC003002.3	6.49321	2.20972	0.140685	0.807085	H1299 N592S vs. H1299 WT
ENSG00000232176	AL161909.1	1.8826	2.19711	0.248673	NA	H1299 N592S vs. H1299 WT
ENSG00000103056	SMPD3	13.6984	2.18982	0.138919	0.807085	H1299 N592S vs. H1299 WT
ENSG00000269891	ARHGAP19-SLIT1	1.336	2.16896	0.47895	NA	H1299 N592S vs. H1299 WT
ENSG00000251689	AC079140.5	2.42409	2.16777	0.230301	NA	H1299 N592S vs. H1299 WT
ENSG00000241057	AC004951.3	5.18989	2.16609	0.162034	0.828097	H1299 N592S vs. H1299 WT
ENSG00000133019	CHRM3	3.56238	2.16374	0.213684	NA	H1299 N592S vs. H1299 WT
ENSG00000196119	OR8A1	5.9596	2.16249	0.0348635	0.592561	H1299 N592S vs. H1299 WT
ENSG00000271723	MROH7-TTC4	2.35798	2.14494	0.328654	NA	H1299 N592S vs. H1299 WT
ENSG00000185507	IRF7	22.898	2.13512	0.0679949	0.692559	H1299 N592S vs. H1299 WT
ENSG00000149294	NCAM1	2.34654	2.12952	0.277592	NA	H1299 N592S vs. H1299 WT
ENSG00000263829	SINHCAFP1	1.70615	2.12714	0.24051	NA	H1299 N592S vs. H1299 WT
ENSG00000070182	SPTB	71.3812	2.12524	0.120493	0.78988	H1299 N592S vs. H1299 WT
ENSG00000271243	AC016727.2	1.37907	2.12341	0.356468	NA	H1299 N592S vs. H1299 WT
ENSG00000213304	AC008481.2	1.86534	2.12112	0.280619	NA	H1299 N592S vs. H1299 WT
ENSG00000196890	H2BU1	4.51046	2.12013	0.0519894	0.656112	H1299 N592S vs. H1299 WT
ENSG00000186832	KRT16	40.3279	2.11886	0.182222	0.851446	H1299 N592S vs. H1299 WT
ENSG00000152580	IGSF10	26.2931	2.11665	0.235728	0.884247	H1299 N592S vs. H1299 WT
ENSG00000226085	UQCRFS1P1	2.06371	2.11329	0.316451	NA	H1299 N592S vs. H1299 WT
ENSG00000137809	ITGA11	251.045	2.11032	0.149768	0.814218	H1299 N592S vs. H1299 WT
ENSG00000158525	CPA5	4.47985	2.10773	0.258415	0.898746	H1299 N592S vs. H1299 WT
ENSG00000237350	CDC42P6	1.21964	2.10495	0.465341	NA	H1299 N592S vs. H1299 WT
ENSG00000204314	PRRT1	7.11391	2.10438	0.0923718	0.743036	H1299 N592S vs. H1299 WT
ENSG00000165805	C12orf50	1.16803	2.103	0.331654	NA	H1299 N592S vs. H1299 WT
ENSG00000151838	CCDC175	1.23651	2.0982	0.530802	NA	H1299 N592S vs. H1299 WT
ENSG00000225193	RPS12P26	1.47705	2.09733	0.462673	NA	H1299 N592S vs. H1299 WT
ENSG00000144847	IGSF11	2.27358	2.08809	0.529743	NA	H1299 N592S vs. H1299 WT
ENSG00000073464	CLCN4	178.369	2.08749	0.185915	0.857468	H1299 N592S vs. H1299 WT
ENSG00000214273	AGGF1P1	2.65803	2.08543	0.239512	NA	H1299 N592S vs. H1299 WT
ENSG00000168843	FSTL5	45.6991	2.08245	0.0357521	0.59415	H1299 N592S vs. H1299 WT
ENSG00000019186	CYP24A1	1.93996	2.07993	0.381265	NA	H1299 N592S vs. H1299 WT
ENSG00000276612	FP565260.2	21.1762	2.07992	0.409147	0.961776	H1299 N592S vs. H1299 WT
ENSG00000128340	RAC2	3.57525	2.07807	0.169903	NA	H1299 N592S vs. H1299 WT
ENSG00000158859	ADAMTS4	10.6863	2.07578	0.188133	0.858634	H1299 N592S vs. H1299 WT
ENSG00000283228	AC068547.1	58.9008	2.07268	0.00717436	0.385484	H1299 N592S vs. H1299 WT
ENSG00000271369	AC087783.1	1.359	2.06844	0.248938	NA	H1299 N592S vs. H1299 WT
ENSG00000115423	DNAH6	17.0943	2.06283	0.179971	0.85052	H1299 N592S vs. H1299 WT
ENSG00000248626	GAPDHP40	1.15968	2.06143	0.334615	NA	H1299 N592S vs. H1299 WT
ENSG00000243695	AL353729.1	1.36672	2.05957	0.584436	NA	H1299 N592S vs. H1299 WT
ENSG00000242262	AC092597.1	3.35091	2.05796	0.0841798	NA	H1299 N592S vs. H1299 WT
ENSG00000168631	MUCL3	2.25152	2.05503	0.350565	NA	H1299 N592S vs. H1299 WT
ENSG00000236565	HNRNPA3P5	1.15316	2.04833	0.397574	NA	H1299 N592S vs. H1299 WT
ENSG00000234589	AC125807.1	2.94568	2.0465	0.177747	NA	H1299 N592S vs. H1299 WT
ENSG00000237433	RPSAP11	2.36295	2.0446	0.285167	NA	H1299 N592S vs. H1299 WT
ENSG00000085871	MGST2	72.1176	2.03764	0.197473	0.864241	H1299 N592S vs. H1299 WT
ENSG00000230006	ANKRD36BP2	1.91906	2.03361	0.370226	NA	H1299 N592S vs. H1299 WT
ENSG00000104043	ATP8B4	4.55543	2.02724	0.179863	0.850519	H1299 N592S vs. H1299 WT
ENSG00000215388	ACTG1P3	2.32972	2.02692	0.207712	NA	H1299 N592S vs. H1299 WT
ENSG00000243116	AC092943.1	1.85441	2.02505	0.386296	NA	H1299 N592S vs. H1299 WT
ENSG00000101098	RIMS4	9.7681	2.02471	0.0725642	0.706937	H1299 N592S vs. H1299 WT
ENSG00000233622	CYP2T1P	1.42713	2.02227	0.268014	NA	H1299 N592S vs. H1299 WT
ENSG00000117600	PLPPR4	465.042	2.01772	0.197063	0.864218	H1299 N592S vs. H1299 WT
ENSG00000284842	FAM91A2P	2.37496	2.01485	0.531093	NA	H1299 N592S vs. H1299 WT
ENSG00000228158	TLE1P1	1.49497	2.00173	0.335935	NA	H1299 N592S vs. H1299 WT
ENSG00000177465	ACOT4	2.06542	2.00109	0.270154	NA	H1299 N592S vs. H1299 WT
ENSG00000198944	SOWAHA	1.90499	2.00071	0.357215	NA	H1299 N592S vs. H1299 WT
ENSG00000178233	TMEM151B	2.63578	2.00016	0.345719	NA	H1299 N592S vs. H1299 WT
ENSG00000244694	PTCHD4	19.2381	1.99865	0.225782	0.878904	H1299 N592S vs. H1299 WT
ENSG00000251402	FAM90A25P	1.50974	1.99742	0.372558	NA	H1299 N592S vs. H1299 WT
ENSG00000214429	CYCSP6	2.02533	1.99308	0.222507	NA	H1299 N592S vs. H1299 WT
ENSG00000213144	AC084880.1	0.917282	1.99111	0.352819	NA	H1299 N592S vs. H1299 WT
ENSG00000185615	PDIA2	2.02077	1.99106	0.217401	NA	H1299 N592S vs. H1299 WT
ENSG00000203435	E2F3P2	1.42926	1.99086	0.385067	NA	H1299 N592S vs. H1299 WT
ENSG00000139364	TMEM132B	31.5613	1.98899	0.235446	0.884247	H1299 N592S vs. H1299 WT
ENSG00000213539	YBX1P6	0.998617	1.98626	0.47448	NA	H1299 N592S vs. H1299 WT
ENSG00000172746	RPL12P13	1.27975	1.98564	0.417342	NA	H1299 N592S vs. H1299 WT
ENSG00000116983	HPCAL4	5.45223	1.98482	0.253958	0.894098	H1299 N592S vs. H1299 WT
ENSG00000256737	RBBP4P5	1.29232	1.98285	0.361435	NA	H1299 N592S vs. H1299 WT
ENSG00000165512	ZNF22	837.021	1.97973	0.0360447	0.595807	H1299 N592S vs. H1299 WT
ENSG00000158683	PKD1L1	7.18318	1.97682	0.237739	0.884247	H1299 N592S vs. H1299 WT
ENSG00000223361	FTH1P10	8.59555	1.97289	0.0401541	0.609562	H1299 N592S vs. H1299 WT
ENSG00000218175	AC016739.2	4.39412	1.97195	0.208029	0.870907	H1299 N592S vs. H1299 WT
ENSG00000205436	EXOC3L4	4.61012	1.96585	0.287551	0.913096	H1299 N592S vs. H1299 WT
ENSG00000205978	NYNRIN	28.4549	1.96584	0.172226	0.84166	H1299 N592S vs. H1299 WT
ENSG00000267648	AC060766.5	26.6153	1.96233	0.222619	0.878904	H1299 N592S vs. H1299 WT
ENSG00000179008	C14orf39	1.47162	1.96218	0.440984	NA	H1299 N592S vs. H1299 WT
ENSG00000115008	IL1A	71.6335	1.9608	0.213628	0.873917	H1299 N592S vs. H1299 WT
ENSG00000254780	AC023232.1	1.31997	1.95601	0.514233	NA	H1299 N592S vs. H1299 WT
ENSG00000284299	AL590132.1	7.20269	1.9552	0.198843	0.865429	H1299 N592S vs. H1299 WT
ENSG00000165124	SVEP1	203.603	1.95496	0.211835	0.871974	H1299 N592S vs. H1299 WT
ENSG00000270863	DDX55P1	2.155	1.95419	0.346041	NA	H1299 N592S vs. H1299 WT
ENSG00000285446	Z84488.2	4.23791	1.95107	0.443851	0.969703	H1299 N592S vs. H1299 WT
ENSG00000140937	CDH11	1588.01	1.95048	0.211228	0.871926	H1299 N592S vs. H1299 WT
ENSG00000285665	AL031274.1	0.898577	1.94753	0.487204	NA	H1299 N592S vs. H1299 WT
ENSG00000121552	CSTA	23.6759	1.94561	0.233859	0.883996	H1299 N592S vs. H1299 WT
ENSG00000197769	MAP1LC3C	1.46905	1.9455	0.491005	NA	H1299 N592S vs. H1299 WT
ENSG00000123999	INHA	2.35927	1.94304	0.367045	NA	H1299 N592S vs. H1299 WT
ENSG00000196796	NPIPB10P	1.22592	1.94245	0.476897	NA	H1299 N592S vs. H1299 WT
ENSG00000071909	MYO3B	1.79253	1.94176	0.301959	NA	H1299 N592S vs. H1299 WT
ENSG00000158806	NPM2	8.03031	1.93708	0.227041	0.878904	H1299 N592S vs. H1299 WT
ENSG00000184735	DDX53	2.37738	1.93441	0.401455	NA	H1299 N592S vs. H1299 WT
ENSG00000182218	HHIPL1	1.82545	1.93266	0.435317	NA	H1299 N592S vs. H1299 WT
ENSG00000228053	AL158823.1	1.63446	1.93066	0.306219	NA	H1299 N592S vs. H1299 WT
ENSG00000273045	C2orf15	5.63833	1.93023	0.0479475	0.640016	H1299 N592S vs. H1299 WT
ENSG00000131634	TMEM204	1.72196	1.92948	0.390421	NA	H1299 N592S vs. H1299 WT
ENSG00000287080	H3C3	9.2078	1.92259	0.264834	0.901549	H1299 N592S vs. H1299 WT
ENSG00000137473	TTC29	2.54054	1.91916	0.360512	NA	H1299 N592S vs. H1299 WT
ENSG00000232871	SEC1P	16.1361	1.91696	0.196136	0.863078	H1299 N592S vs. H1299 WT
ENSG00000230897	RPS18P12	1.98728	1.91681	0.282933	NA	H1299 N592S vs. H1299 WT
ENSG00000283496	ZNF511-PRAP1	3.62404	1.91305	0.462716	NA	H1299 N592S vs. H1299 WT
ENSG00000248923	MTND5P11	0.97502	1.91067	0.442602	NA	H1299 N592S vs. H1299 WT
ENSG00000229036	VDAC1P8	4.62795	1.90994	0.0735661	0.709091	H1299 N592S vs. H1299 WT
ENSG00000213683	AC002056.1	2.1459	1.90923	0.183639	NA	H1299 N592S vs. H1299 WT
ENSG00000260571	BNIP3P5	3.21498	1.90832	0.498201	NA	H1299 N592S vs. H1299 WT
ENSG00000151468	CCDC3	23.4673	1.90269	0.236996	0.884247	H1299 N592S vs. H1299 WT
ENSG00000260490	MYL12BP1	2.53518	1.90079	0.28304	NA	H1299 N592S vs. H1299 WT
ENSG00000163673	DCLK3	2.59396	1.89718	0.202283	NA	H1299 N592S vs. H1299 WT
ENSG00000259040	BLOC1S5-TXNDC5	133.036	1.89622	0.588507	0.991604	H1299 N592S vs. H1299 WT
ENSG00000232938	RPL23AP87	2.08199	1.89537	0.207745	NA	H1299 N592S vs. H1299 WT
ENSG00000125046	SSUH2	9.49908	1.8931	0.242115	0.884247	H1299 N592S vs. H1299 WT
ENSG00000038427	VCAN	266.319	1.88541	0.00711157	0.384792	H1299 N592S vs. H1299 WT
ENSG00000158865	SLC5A11	4.96121	1.88504	0.143717	0.809051	H1299 N592S vs. H1299 WT
ENSG00000272921	AC005832.4	58.0604	1.88288	0.527016	0.98185	H1299 N592S vs. H1299 WT
ENSG00000242058	RPS4XP19	1.14599	1.88089	0.512535	NA	H1299 N592S vs. H1299 WT
ENSG00000234176	HSPA8P1	0.975162	1.8789	0.453873	NA	H1299 N592S vs. H1299 WT
ENSG00000235036	AL035456.1	3.99956	1.87017	0.125613	0.795405	H1299 N592S vs. H1299 WT
ENSG00000173212	MAB21L3	1.56885	1.86291	0.502926	NA	H1299 N592S vs. H1299 WT
ENSG00000230445	LRRC37A6P	1.73838	1.85508	0.449817	NA	H1299 N592S vs. H1299 WT
ENSG00000269096	CT45A3	1.59973	1.84056	0.621158	NA	H1299 N592S vs. H1299 WT
ENSG00000046653	GPM6B	1.1654	1.84026	0.428272	NA	H1299 N592S vs. H1299 WT
ENSG00000135407	AVIL	10.1978	1.83976	0.0595365	0.667536	H1299 N592S vs. H1299 WT
ENSG00000250568	AC098591.3	2.14297	1.83897	0.202949	NA	H1299 N592S vs. H1299 WT
ENSG00000259699	HMGB1P8	4.16756	1.83724	0.200037	0.866387	H1299 N592S vs. H1299 WT
ENSG00000182585	EPGN	5.5217	1.83405	0.342088	0.942096	H1299 N592S vs. H1299 WT
ENSG00000079263	SP140	45.6851	1.83354	0.0307647	0.577731	H1299 N592S vs. H1299 WT
ENSG00000242866	STRC	1.60281	1.8242	0.33926	NA	H1299 N592S vs. H1299 WT
ENSG00000109927	TECTA	7.05875	1.81101	0.142528	0.80889	H1299 N592S vs. H1299 WT
ENSG00000213626	LBH	194.883	1.80765	0.254644	0.894098	H1299 N592S vs. H1299 WT
ENSG00000197405	C5AR1	30.3461	1.80405	0.125494	0.795405	H1299 N592S vs. H1299 WT
ENSG00000268173	AC007192.1	21.9333	1.80229	0.239842	0.884247	H1299 N592S vs. H1299 WT
ENSG00000251705	RNA5-8SP6	4.48343	1.80213	0.290176	0.915443	H1299 N592S vs. H1299 WT
ENSG00000226721	EEF1DP2	7.13667	1.80168	0.111615	0.776263	H1299 N592S vs. H1299 WT
ENSG00000248873	SERBP1P6	2.31063	1.79569	0.23966	NA	H1299 N592S vs. H1299 WT
ENSG00000185710	SMG1P4	21.4951	1.77003	0.149593	0.814218	H1299 N592S vs. H1299 WT
ENSG00000105523	FAM83E	1.81678	1.76415	0.406734	NA	H1299 N592S vs. H1299 WT
ENSG00000172123	SLFN12	291.975	1.7636	0.26048	0.899155	H1299 N592S vs. H1299 WT
ENSG00000239650	GUSBP4	5.9596	1.76227	0.140369	0.807085	H1299 N592S vs. H1299 WT
ENSG00000239704	CDRT4	50.2725	1.75888	0.0134825	0.471014	H1299 N592S vs. H1299 WT
ENSG00000163017	ACTG2	6439.85	1.75581	0.00334111	0.290703	H1299 N592S vs. H1299 WT
ENSG00000103512	NOMO1	46.5701	1.75517	0.0285726	0.569256	H1299 N592S vs. H1299 WT
ENSG00000184545	DUSP8	19.4603	1.75439	0.00681413	0.378682	H1299 N592S vs. H1299 WT
ENSG00000111058	ACSS3	22.289	1.7518	0.279812	0.909315	H1299 N592S vs. H1299 WT
ENSG00000268869	ESPNP	1.99794	1.74991	0.453291	NA	H1299 N592S vs. H1299 WT
ENSG00000228589	SPCS2P4	84.0859	1.74841	0.0160152	0.504789	H1299 N592S vs. H1299 WT
ENSG00000168386	FILIP1L	905.842	1.73761	0.0823424	0.72681	H1299 N592S vs. H1299 WT
ENSG00000159784	FAM131B	19.7685	1.73609	0.0258843	0.563073	H1299 N592S vs. H1299 WT
ENSG00000175274	TP53I11	239.817	1.73337	0.290485	0.916216	H1299 N592S vs. H1299 WT
ENSG00000172164	SNTB1	739.558	1.7211	0.0926227	0.743036	H1299 N592S vs. H1299 WT
ENSG00000275778	AC018630.2	17.6789	1.72076	0.673766	0.997241	H1299 N592S vs. H1299 WT
ENSG00000226038	PPIAP21	2.40309	1.71813	0.378037	NA	H1299 N592S vs. H1299 WT
ENSG00000270181	BIVM-ERCC5	5.84583	1.71705	0.675998	0.997798	H1299 N592S vs. H1299 WT
ENSG00000227638	HNRNPA1P14	1.0316	1.71458	0.406664	NA	H1299 N592S vs. H1299 WT
ENSG00000201413	RNA5SP141	4.11538	1.71211	0.450697	0.972258	H1299 N592S vs. H1299 WT
ENSG00000105996	HOXA2	8.45947	1.71177	0.230236	0.881223	H1299 N592S vs. H1299 WT
ENSG00000156194	PPEF2	1.64173	1.7083	0.441122	NA	H1299 N592S vs. H1299 WT
ENSG00000130303	BST2	1001.11	1.70583	0.158446	0.825168	H1299 N592S vs. H1299 WT
ENSG00000161955	TNFSF13	2.55231	1.70339	0.418547	NA	H1299 N592S vs. H1299 WT
ENSG00000142583	SLC2A5	4.5073	1.70041	0.318364	0.931252	H1299 N592S vs. H1299 WT
ENSG00000150782	IL18	6.39997	1.70007	0.271983	0.904426	H1299 N592S vs. H1299 WT
ENSG00000212127	TAS2R14; PRH1-TAS2R14	5.13038	1.69985	0.295544	0.917739	H1299 N592S vs. H1299 WT
ENSG00000243649	CFB	14.83	1.6972	0.313045	0.928902	H1299 N592S vs. H1299 WT
ENSG00000004799	PDK4	3.90006	1.69661	0.134902	0.803302	H1299 N592S vs. H1299 WT
ENSG00000213030	CGB8	31.6022	1.69396	0.177287	0.84621	H1299 N592S vs. H1299 WT
ENSG00000213927	CCL27	5.60788	1.6928	0.0751774	0.709585	H1299 N592S vs. H1299 WT
ENSG00000188038	NRN1L	1.79665	1.69277	0.421816	NA	H1299 N592S vs. H1299 WT
ENSG00000211644	IGLV1-51	1.57766	1.69022	0.463475	NA	H1299 N592S vs. H1299 WT
ENSG00000163810	TGM4	8.42983	1.68879	0.126562	0.795405	H1299 N592S vs. H1299 WT
ENSG00000186517	ARHGAP30	7.41021	1.68853	0.285371	0.910763	H1299 N592S vs. H1299 WT
ENSG00000120457	KCNJ5	1.90287	1.68598	0.492993	NA	H1299 N592S vs. H1299 WT
ENSG00000213493	ACTN4P1	1.03155	1.6835	0.367664	NA	H1299 N592S vs. H1299 WT
ENSG00000181804	SLC9A9	32.9659	1.6829	0.325181	0.934	H1299 N592S vs. H1299 WT
ENSG00000130055	GDPD2	1.66268	1.68239	0.400759	NA	H1299 N592S vs. H1299 WT
ENSG00000218426	AL590867.2	5.12012	1.68236	0.172505	0.842618	H1299 N592S vs. H1299 WT
ENSG00000223638	RFPL4A	16.0443	1.67969	0.0640527	0.680459	H1299 N592S vs. H1299 WT
ENSG00000180353	HCLS1	2.71256	1.67841	0.280754	NA	H1299 N592S vs. H1299 WT
ENSG00000217624	AL627402.1	1.62866	1.67739	0.346337	NA	H1299 N592S vs. H1299 WT
ENSG00000229129	ACTG1P2	1.78675	1.67605	0.364186	NA	H1299 N592S vs. H1299 WT
ENSG00000005513	SOX8	2.08502	1.6756	0.280844	NA	H1299 N592S vs. H1299 WT
ENSG00000180929	GPR62	1.57632	1.67372	0.529802	NA	H1299 N592S vs. H1299 WT
ENSG00000282870	FRG1DP	2.86494	1.67196	0.175057	NA	H1299 N592S vs. H1299 WT
ENSG00000283529	AL035685.1	1.6468	1.67062	0.422554	NA	H1299 N592S vs. H1299 WT
ENSG00000114200	BCHE	696.703	1.66875	0.285747	0.910973	H1299 N592S vs. H1299 WT
ENSG00000213621	RPSAP54	4.25716	1.66621	0.157926	0.825168	H1299 N592S vs. H1299 WT
ENSG00000251013	GAPDHP62	9.40933	1.66606	0.0775802	0.714739	H1299 N592S vs. H1299 WT
ENSG00000261557	EEF1A1P38	1.90502	1.66499	0.360251	NA	H1299 N592S vs. H1299 WT
ENSG00000235847	LDHAP7	31.3315	1.66439	0.0157294	0.502733	H1299 N592S vs. H1299 WT
ENSG00000147437	GNRH1	9.59605	1.662	0.0645749	0.680459	H1299 N592S vs. H1299 WT
ENSG00000164100	NDST3	14.3204	1.65127	0.0231053	0.554957	H1299 N592S vs. H1299 WT
ENSG00000217716	RPS10P3	1.37965	1.64714	0.424178	NA	H1299 N592S vs. H1299 WT
ENSG00000172346	CSDC2	54.9993	1.64516	0.329221	0.936185	H1299 N592S vs. H1299 WT
ENSG00000116147	TNR	2.1534	1.64454	0.267552	NA	H1299 N592S vs. H1299 WT
ENSG00000268379	AC025588.1	0.996095	1.64405	0.607416	NA	H1299 N592S vs. H1299 WT
ENSG00000156049	GNA14	5.45528	1.63954	0.376169	0.94975	H1299 N592S vs. H1299 WT
ENSG00000241404	EGFL8	19.2905	1.63849	0.241387	0.884247	H1299 N592S vs. H1299 WT
ENSG00000270617	URGCP-MRPS24	7.55812	1.63803	0.132338	0.79994	H1299 N592S vs. H1299 WT
ENSG00000184497	TMEM255B	20.5588	1.63757	0.114856	0.782053	H1299 N592S vs. H1299 WT
ENSG00000269896	AL513477.1	13.7173	1.63243	0.0466525	0.633414	H1299 N592S vs. H1299 WT
ENSG00000234513	AC073072.1	1.25926	1.62013	0.473638	NA	H1299 N592S vs. H1299 WT
ENSG00000278616	BEND3P3	1.30349	1.61682	0.50813	NA	H1299 N592S vs. H1299 WT
ENSG00000084453	SLCO1A2	3.77947	1.61656	0.322209	0.933235	H1299 N592S vs. H1299 WT
ENSG00000103522	IL21R	111.678	1.61196	0.0426928	0.623117	H1299 N592S vs. H1299 WT
ENSG00000181982	CCDC149	57.1698	1.6093	0.308184	0.928468	H1299 N592S vs. H1299 WT
ENSG00000235454	HAUS6P3	5.38462	1.60812	0.399058	0.959653	H1299 N592S vs. H1299 WT
ENSG00000228205	AC131235.2	3.57371	1.60346	0.190562	NA	H1299 N592S vs. H1299 WT
ENSG00000082293	COL19A1	3.58356	1.60112	0.367236	NA	H1299 N592S vs. H1299 WT
ENSG00000169760	NLGN1	36.8556	1.60089	9.98604e-05	0.0536464	H1299 N592S vs. H1299 WT
ENSG00000226259	GTF2H2B	50.0115	1.59482	0.0931849	0.74439	H1299 N592S vs. H1299 WT
ENSG00000266648	SETP3	0.970903	1.58879	0.535485	NA	H1299 N592S vs. H1299 WT
ENSG00000150394	CDH8	6.79375	1.58876	0.408804	0.961776	H1299 N592S vs. H1299 WT
ENSG00000179673	RPRML	1.84865	1.58701	0.455643	NA	H1299 N592S vs. H1299 WT
ENSG00000135423	GLS2	17.1996	1.58612	0.103858	0.759448	H1299 N592S vs. H1299 WT
ENSG00000241112	RPL29P14	1.00481	1.58541	0.496131	NA	H1299 N592S vs. H1299 WT
ENSG00000144668	ITGA9	4.87342	1.58028	0.238428	0.884247	H1299 N592S vs. H1299 WT
ENSG00000241690	AL035460.1	1.68003	1.5802	0.501169	NA	H1299 N592S vs. H1299 WT
ENSG00000175820	CCDC168	6.10761	1.57842	0.063183	0.679342	H1299 N592S vs. H1299 WT
ENSG00000225125	RANP4	1.24832	1.57657	0.509875	NA	H1299 N592S vs. H1299 WT
ENSG00000244245	AC133134.1	2.3621	1.57516	0.324045	NA	H1299 N592S vs. H1299 WT
ENSG00000213222	TOMM40P4	1.87643	1.57059	0.441163	NA	H1299 N592S vs. H1299 WT
ENSG00000237788	AL162615.1	3.02379	1.56694	0.20069	NA	H1299 N592S vs. H1299 WT
ENSG00000168702	LRP1B	45.0755	1.56685	0.0590745	0.667536	H1299 N592S vs. H1299 WT
ENSG00000147036	LANCL3	1.05191	1.56539	0.588389	NA	H1299 N592S vs. H1299 WT
ENSG00000268163	AC004076.1	2.59459	1.56496	0.47184	NA	H1299 N592S vs. H1299 WT
ENSG00000010438	PRSS3	1.16834	1.56373	0.562214	NA	H1299 N592S vs. H1299 WT
ENSG00000081818	PCDHB4	42.4653	1.56277	0.294382	0.916715	H1299 N592S vs. H1299 WT
ENSG00000179750	APOBEC3B	574.705	1.56062	0.197639	0.864451	H1299 N592S vs. H1299 WT
ENSG00000274808	TBC1D3B; TBC1D3C	1.25454	1.55998	0.475124	NA	H1299 N592S vs. H1299 WT
ENSG00000149403	GRIK4	15.9321	1.55353	0.215416	0.87566	H1299 N592S vs. H1299 WT
ENSG00000142149	HUNK	1.00256	1.55181	0.556377	NA	H1299 N592S vs. H1299 WT
ENSG00000220157	HNRNPA1P12	1.45569	1.55007	0.337077	NA	H1299 N592S vs. H1299 WT
ENSG00000241061	RPL5P1	1.17499	1.54463	0.473533	NA	H1299 N592S vs. H1299 WT
ENSG00000146221	TCTE1	3.20745	1.5342	0.341757	NA	H1299 N592S vs. H1299 WT
ENSG00000115363	EVA1A	306.566	1.53387	0.358341	0.947015	H1299 N592S vs. H1299 WT
ENSG00000101082	SLA2	1.37368	1.52739	0.47232	NA	H1299 N592S vs. H1299 WT
ENSG00000219747	AL133260.1	2.57248	1.52691	0.355035	NA	H1299 N592S vs. H1299 WT
ENSG00000213261	EEF1B2P6	3.43049	1.52404	0.133308	NA	H1299 N592S vs. H1299 WT
ENSG00000213071	LPAL2	2.66251	1.52354	0.558109	NA	H1299 N592S vs. H1299 WT
ENSG00000271092	TLCD4-RWDD3	25.3914	1.52167	0.0273738	0.565052	H1299 N592S vs. H1299 WT
ENSG00000239345	HNRNPA1P26	3.09434	1.51944	0.223605	NA	H1299 N592S vs. H1299 WT
ENSG00000105383	CD33	40.8541	1.51901	0.36898	0.949357	H1299 N592S vs. H1299 WT
ENSG00000100739	BDKRB1	196.149	1.5175	0.0327805	0.58202	H1299 N592S vs. H1299 WT
ENSG00000183715	OPCML	4.50898	1.51703	0.457048	0.973585	H1299 N592S vs. H1299 WT
ENSG00000181585	TMIE	1.84781	1.51552	0.433361	NA	H1299 N592S vs. H1299 WT
ENSG00000214694	ARHGEF33	1.65384	1.51365	0.50085	NA	H1299 N592S vs. H1299 WT
ENSG00000240854	PSMC2P1	7.74553	1.50837	0.120724	0.78988	H1299 N592S vs. H1299 WT
ENSG00000108556	CHRNE	3.45872	1.50746	0.364016	NA	H1299 N592S vs. H1299 WT
ENSG00000231449	AC097359.1	1.18641	1.50626	0.54909	NA	H1299 N592S vs. H1299 WT
ENSG00000171860	C3AR1	12.9487	1.50272	0.289443	0.91477	H1299 N592S vs. H1299 WT
ENSG00000196154	S100A4	22.4743	1.50119	0.0247702	0.563073	H1299 N592S vs. H1299 WT
ENSG00000204304	PBX2	115.698	1.50023	0.0199964	0.539043	H1299 N592S vs. H1299 WT
ENSG00000143110	C1orf162	2.98127	1.49992	0.231762	NA	H1299 N592S vs. H1299 WT
ENSG00000177370	TIMM22	783.395	1.49788	NA	NA	H1299 N592S vs. H1299 WT
ENSG00000119514	GALNT12	14.4183	1.49692	0.148979	0.814218	H1299 N592S vs. H1299 WT
ENSG00000235354	RPS29P16	1.13742	1.4968	0.705607	NA	H1299 N592S vs. H1299 WT
ENSG00000101049	SGK2	8.78616	1.49533	0.0969245	0.750648	H1299 N592S vs. H1299 WT
ENSG00000235587	GAPDHP65	5.15221	1.49123	0.26503	0.901549	H1299 N592S vs. H1299 WT
ENSG00000175899	A2M	0.965586	1.48869	0.656973	NA	H1299 N592S vs. H1299 WT
ENSG00000230673	PABPC1P3	1.81727	1.48558	0.333601	NA	H1299 N592S vs. H1299 WT
ENSG00000204291	COL15A1	19.2612	1.48553	0.293209	0.916451	H1299 N592S vs. H1299 WT
ENSG00000134802	SLC43A3	3264.15	1.48369	0.373651	0.949562	H1299 N592S vs. H1299 WT
ENSG00000224769	MUC20P1	2.95439	1.48176	0.380883	NA	H1299 N592S vs. H1299 WT
ENSG00000168542	COL3A1	39292.5	1.48097	0.052308	0.656797	H1299 N592S vs. H1299 WT
ENSG00000234118	RPL13AP6	1.26904	1.47765	0.533956	NA	H1299 N592S vs. H1299 WT
ENSG00000135636	DYSF	147.71	1.47427	0.357203	0.947015	H1299 N592S vs. H1299 WT
ENSG00000189337	KAZN	159.938	1.47272	0.380855	0.95149	H1299 N592S vs. H1299 WT
ENSG00000239697	TNFSF12	9.57416	1.47106	0.410564	0.96277	H1299 N592S vs. H1299 WT
ENSG00000158815	FGF17	9.43519	1.46673	0.350456	0.945401	H1299 N592S vs. H1299 WT
ENSG00000105641	SLC5A5	1.81996	1.46663	0.527563	NA	H1299 N592S vs. H1299 WT
ENSG00000234444	ZNF736	58.4472	1.46128	0.389884	0.95381	H1299 N592S vs. H1299 WT
ENSG00000171540	OTP	2.05679	1.46052	0.427032	NA	H1299 N592S vs. H1299 WT
ENSG00000130413	STK33	74.3706	1.45903	0.385505	0.951696	H1299 N592S vs. H1299 WT
ENSG00000039600	SOX30	4.77695	1.45633	0.155961	0.824266	H1299 N592S vs. H1299 WT
ENSG00000143603	KCNN3	14.7819	1.45617	0.0861339	0.732724	H1299 N592S vs. H1299 WT
ENSG00000184828	ZBTB7C	3.48397	1.45279	0.511378	NA	H1299 N592S vs. H1299 WT
ENSG00000239763	AC009120.1	3.41146	1.45195	0.203016	NA	H1299 N592S vs. H1299 WT
ENSG00000239198	RPL5P22	1.27764	1.45046	0.478964	NA	H1299 N592S vs. H1299 WT
ENSG00000100385	IL2RB	4.31383	1.44554	0.43672	0.969679	H1299 N592S vs. H1299 WT
ENSG00000213860	RPL21P75	22.7979	1.44052	0.317266	0.93076	H1299 N592S vs. H1299 WT
ENSG00000187753	C9orf153	3.54251	1.43472	0.31135	NA	H1299 N592S vs. H1299 WT
ENSG00000272305	AC096887.1	1.86569	1.42502	0.533969	NA	H1299 N592S vs. H1299 WT
ENSG00000154856	APCDD1	25.4561	1.42269	0.354284	0.946638	H1299 N592S vs. H1299 WT
ENSG00000139329	LUM	745.135	1.41549	0.396572	0.957986	H1299 N592S vs. H1299 WT
ENSG00000133321	PLAAT4	46.6605	1.41421	0.0929229	0.743036	H1299 N592S vs. H1299 WT
ENSG00000213851	-	1.68693	1.41369	0.496449	NA	H1299 N592S vs. H1299 WT
ENSG00000184697	CLDN6	1.89809	1.41254	0.418125	NA	H1299 N592S vs. H1299 WT
ENSG00000284713	SMIM38	2.86379	1.41032	0.53792	NA	H1299 N592S vs. H1299 WT
ENSG00000275400	AC006001.4	21.3472	1.4087	0.632035	0.996	H1299 N592S vs. H1299 WT
ENSG00000177839	PCDHB9	71.8231	1.40654	0.0148473	0.491858	H1299 N592S vs. H1299 WT
ENSG00000165275	TRMT10B	24.5231	1.40153	0.369604	0.949357	H1299 N592S vs. H1299 WT
ENSG00000128482	RNF112	3.66247	1.40146	0.470343	NA	H1299 N592S vs. H1299 WT
ENSG00000205560	CPT1B	114.467	1.4004	2.49332e-05	0.0197392	H1299 N592S vs. H1299 WT
ENSG00000101331	CCM2L	1.421	1.39879	0.464183	NA	H1299 N592S vs. H1299 WT
ENSG00000084628	NKAIN1	5.14854	1.39124	0.197856	0.864451	H1299 N592S vs. H1299 WT
ENSG00000214593	AL354710.1	1.5326	1.39044	0.459097	NA	H1299 N592S vs. H1299 WT
ENSG00000281348	AC120114.4	69.9528	1.38885	0.0251707	0.563073	H1299 N592S vs. H1299 WT
ENSG00000166428	PLD4	4.51449	1.38831	0.26322	0.901549	H1299 N592S vs. H1299 WT
ENSG00000186847	KRT14	4.09173	1.38385	0.483446	0.976512	H1299 N592S vs. H1299 WT
ENSG00000076706	MCAM	41.0835	1.38376	0.0154836	0.499906	H1299 N592S vs. H1299 WT
ENSG00000228071	RPL7P47	3.73298	1.38316	0.161354	0.828097	H1299 N592S vs. H1299 WT
ENSG00000154608	CEP170P1	41.2686	1.38281	0.00109294	0.184719	H1299 N592S vs. H1299 WT
ENSG00000233448	PMS2P9	5.24361	1.38149	0.391165	0.954437	H1299 N592S vs. H1299 WT
ENSG00000102349	KLF8	2.63087	1.38045	0.50982	NA	H1299 N592S vs. H1299 WT
ENSG00000273036	AL390726.4	8.79333	1.37777	0.456594	0.973585	H1299 N592S vs. H1299 WT
ENSG00000088882	CPXM1	2.89669	1.37467	0.453217	NA	H1299 N592S vs. H1299 WT
ENSG00000225093	RPL3P7	1.87664	1.37067	0.438369	NA	H1299 N592S vs. H1299 WT
ENSG00000010379	SLC6A13	1.47726	1.36746	0.528292	NA	H1299 N592S vs. H1299 WT
ENSG00000273554	AC136616.1	5.58726	1.36624	0.156064	0.824266	H1299 N592S vs. H1299 WT
ENSG00000231066	NPM1P9	10.1083	1.36511	0.117922	0.788151	H1299 N592S vs. H1299 WT
ENSG00000266920	ACTBP9	0.931009	1.36469	0.620514	NA	H1299 N592S vs. H1299 WT
ENSG00000184492	FOXD4L1	2.65157	1.36361	0.365391	NA	H1299 N592S vs. H1299 WT
ENSG00000134256	CD101	5.43361	1.36107	0.472678	0.976512	H1299 N592S vs. H1299 WT
ENSG00000283525	LOC105372412	2.85508	1.35624	0.286398	NA	H1299 N592S vs. H1299 WT
ENSG00000214081	CYP4F30P	3.86758	1.3552	0.309938	0.928679	H1299 N592S vs. H1299 WT
ENSG00000231274	SBK3	1.16566	1.35375	0.449027	NA	H1299 N592S vs. H1299 WT
ENSG00000155754	C2CD6	1.11972	1.35296	0.57788	NA	H1299 N592S vs. H1299 WT
ENSG00000113231	PDE8B	2.78496	1.34861	0.465991	NA	H1299 N592S vs. H1299 WT
ENSG00000132854	KANK4	2.83861	1.34619	0.515733	NA	H1299 N592S vs. H1299 WT
ENSG00000219755	AL137784.1	11.2814	1.34598	0.0467128	0.633414	H1299 N592S vs. H1299 WT
ENSG00000197358	BNIP3P1	2.6218	1.34327	0.414176	NA	H1299 N592S vs. H1299 WT
ENSG00000133687	TMTC1	77.795	1.34288	0.103932	0.759448	H1299 N592S vs. H1299 WT
ENSG00000176945	MUC20	4.54572	1.34165	0.337743	0.940943	H1299 N592S vs. H1299 WT
ENSG00000281896	AC018638.8	1.27849	1.34148	0.48069	NA	H1299 N592S vs. H1299 WT
ENSG00000178404	CEP295NL	4.34631	1.33903	0.319434	0.931252	H1299 N592S vs. H1299 WT
ENSG00000213839	TMX2P1	1.80011	1.33818	0.386141	NA	H1299 N592S vs. H1299 WT
ENSG00000173338	KCNK7	1.20068	1.33758	0.574685	NA	H1299 N592S vs. H1299 WT
ENSG00000177462	OR2T8	66.1628	1.33694	0.144907	0.81012	H1299 N592S vs. H1299 WT
ENSG00000243802	AC090589.1	2.85291	1.33688	0.336282	NA	H1299 N592S vs. H1299 WT
ENSG00000187049	TMEM216	6.83077	1.33589	0.246868	0.885554	H1299 N592S vs. H1299 WT
ENSG00000111335	OAS2	410.085	1.32682	0.320697	0.931694	H1299 N592S vs. H1299 WT
ENSG00000206145	P2RX6P	1.66336	1.32617	0.573205	NA	H1299 N592S vs. H1299 WT
ENSG00000159197	KCNE2	2.15112	1.3235	0.3888	NA	H1299 N592S vs. H1299 WT
ENSG00000240898	AC132942.1	1.58344	1.32272	0.486511	NA	H1299 N592S vs. H1299 WT
ENSG00000213371	NAP1L1P3	1.56889	1.32239	0.551593	NA	H1299 N592S vs. H1299 WT
ENSG00000162620	LRRIQ3	7.08945	1.32057	0.232045	0.881325	H1299 N592S vs. H1299 WT
ENSG00000204778	CBWD4P	8.31158	1.31962	0.133064	0.80017	H1299 N592S vs. H1299 WT
ENSG00000021355	SERPINB1	224.446	1.31473	0.209422	0.870907	H1299 N592S vs. H1299 WT
ENSG00000206228	HNRNPA1P4	3.16536	1.31469	0.301855	NA	H1299 N592S vs. H1299 WT
ENSG00000166922	SCG5	40.2716	1.30906	0.0261285	0.563073	H1299 N592S vs. H1299 WT
ENSG00000078053	AMPH	142.669	1.30868	0.0523097	0.656797	H1299 N592S vs. H1299 WT
ENSG00000177855	CACYBPP2	1.11149	1.30827	0.605716	NA	H1299 N592S vs. H1299 WT
ENSG00000107518	ATRNL1	21.5849	1.30644	0.0580634	0.667536	H1299 N592S vs. H1299 WT
ENSG00000138798	EGF	133.02	1.30481	0.165501	0.830247	H1299 N592S vs. H1299 WT
ENSG00000175538	KCNE3	3.20497	1.30175	0.537023	NA	H1299 N592S vs. H1299 WT
ENSG00000229251	HNRNPA1P8	3.64197	1.29881	0.214066	NA	H1299 N592S vs. H1299 WT
ENSG00000244607	CCDC13	14.3452	1.29585	0.059446	0.667536	H1299 N592S vs. H1299 WT
ENSG00000189334	S100A14	2.23092	1.29037	0.559887	NA	H1299 N592S vs. H1299 WT
ENSG00000128710	HOXD10	1.48046	1.2901	0.584659	NA	H1299 N592S vs. H1299 WT
ENSG00000237729	AC002075.2	1.39376	1.28842	0.606921	NA	H1299 N592S vs. H1299 WT
ENSG00000229920	RPS4XP5	1.21914	1.2865	0.5782	NA	H1299 N592S vs. H1299 WT
ENSG00000111644	ACRBP	2.4743	1.2856	0.402546	NA	H1299 N592S vs. H1299 WT
ENSG00000241612	AC114728.1	2.51331	1.28223	0.428859	NA	H1299 N592S vs. H1299 WT
ENSG00000135517	MIP	1.14867	1.27465	0.576412	NA	H1299 N592S vs. H1299 WT
ENSG00000168062	BATF2	26.4277	1.26958	0.051493	0.65398	H1299 N592S vs. H1299 WT
ENSG00000008226	DLEC1	4.3612	1.26854	0.341155	0.942096	H1299 N592S vs. H1299 WT
ENSG00000254759	NAP1L1P1	7.25401	1.26789	0.143906	0.809234	H1299 N592S vs. H1299 WT
ENSG00000088726	TMEM40	444.454	1.26642	0.000716912	0.156145	H1299 N592S vs. H1299 WT
ENSG00000127863	TNFRSF19	63.9943	1.26639	0.0801146	0.7212	H1299 N592S vs. H1299 WT
ENSG00000275869	LOC102723655	7.21359	1.26619	0.174062	0.842618	H1299 N592S vs. H1299 WT
ENSG00000138378	STAT4	13.594	1.26381	0.35116	0.945773	H1299 N592S vs. H1299 WT
ENSG00000164318	EGFLAM	359.938	1.26355	0.218738	0.877752	H1299 N592S vs. H1299 WT
ENSG00000261611	AC010547.4	7.90059	1.26318	0.480266	0.976512	H1299 N592S vs. H1299 WT
ENSG00000284922	AP000812.5	35.2344	1.26301	0.0980964	0.75169	H1299 N592S vs. H1299 WT
ENSG00000225678	AP000619.1	1.22606	1.26005	0.612652	NA	H1299 N592S vs. H1299 WT
ENSG00000170509	HSD17B13	2.05571	1.25188	0.500955	NA	H1299 N592S vs. H1299 WT
ENSG00000276710	CSPG4P10	9.30905	1.24758	0.397184	0.958057	H1299 N592S vs. H1299 WT
ENSG00000161594	KLHL10	1.69688	1.24696	0.529	NA	H1299 N592S vs. H1299 WT
ENSG00000255823	MTRNR2L8	127.118	1.2448	0.0290924	0.571289	H1299 N592S vs. H1299 WT
ENSG00000115604	IL18R1	9.99564	1.24267	0.491396	0.977977	H1299 N592S vs. H1299 WT
ENSG00000259132	AL132780.3	91.2655	1.23932	0.274981	0.906083	H1299 N592S vs. H1299 WT
ENSG00000186907	RTN4RL2	68.677	1.23637	0.0628944	0.678664	H1299 N592S vs. H1299 WT
ENSG00000230358	SPDYE21P	1.10598	1.23611	0.548262	NA	H1299 N592S vs. H1299 WT
ENSG00000186825	CDRT15P3	2.79882	1.23587	0.588127	NA	H1299 N592S vs. H1299 WT
ENSG00000144152	FBLN7	64.9905	1.23565	0.463812	0.974257	H1299 N592S vs. H1299 WT
ENSG00000233830	EIF4HP1	6.68961	1.23465	0.122507	0.791017	H1299 N592S vs. H1299 WT
ENSG00000115155	OTOF	5.76128	1.23394	0.52974	0.98185	H1299 N592S vs. H1299 WT
ENSG00000159289	GOLGA6A	2.33248	1.23167	0.561645	NA	H1299 N592S vs. H1299 WT
ENSG00000155849	ELMO1	8.96992	1.22933	0.391433	0.954437	H1299 N592S vs. H1299 WT
ENSG00000198553	KCNRG	9.12059	1.22835	0.276633	0.907155	H1299 N592S vs. H1299 WT
ENSG00000068781	STON1-GTF2A1L	5.99139	1.22767	0.398292	0.959037	H1299 N592S vs. H1299 WT
ENSG00000225449	RAB6C-AS1	1.59844	1.2256	0.533629	NA	H1299 N592S vs. H1299 WT
ENSG00000223822	EEF1A1P1	1.4149	1.22161	0.502075	NA	H1299 N592S vs. H1299 WT
ENSG00000163606	CD200R1	2.71634	1.22081	0.466182	NA	H1299 N592S vs. H1299 WT
ENSG00000204410	MSH5	60.7551	1.21875	0.0335845	0.58202	H1299 N592S vs. H1299 WT
ENSG00000230189	AC008267.2	3.80373	1.21873	0.269211	0.903809	H1299 N592S vs. H1299 WT
ENSG00000189431	RASSF10	2.30353	1.21736	0.49808	NA	H1299 N592S vs. H1299 WT
ENSG00000165646	SLC18A2	1.03899	1.21678	0.737617	NA	H1299 N592S vs. H1299 WT
ENSG00000206559	ZCWPW2	29.1306	1.2141	0.00998362	0.434028	H1299 N592S vs. H1299 WT
ENSG00000271943	AC098614.2	48.207	1.21135	0.0852055	0.729875	H1299 N592S vs. H1299 WT
ENSG00000141622	RNF165	10.2519	1.21108	0.485267	0.97691	H1299 N592S vs. H1299 WT
ENSG00000138435	CHRNA1	10.1827	1.20781	0.499046	0.978622	H1299 N592S vs. H1299 WT
ENSG00000229474	PATL2	6.80587	1.20689	0.257897	0.897776	H1299 N592S vs. H1299 WT
ENSG00000198156	NPIPB6	13.9677	1.20553	0.424058	0.966449	H1299 N592S vs. H1299 WT
ENSG00000089127	OAS1	181.609	1.20528	0.247251	0.885722	H1299 N592S vs. H1299 WT
ENSG00000258590	NBEAP1	1.74005	1.20503	0.580967	NA	H1299 N592S vs. H1299 WT
ENSG00000214914	RPL23AP3	2.12529	1.2029	0.454491	NA	H1299 N592S vs. H1299 WT
ENSG00000251102	CTBP2P4	1.07099	1.2027	0.645934	NA	H1299 N592S vs. H1299 WT
ENSG00000253873	PCDHGA11	10.6457	1.19868	0.15766	0.825168	H1299 N592S vs. H1299 WT
ENSG00000028277	POU2F2	116.378	1.19834	0.0228834	0.552506	H1299 N592S vs. H1299 WT
ENSG00000215093	EEF1A1P29	3.28203	1.19641	0.258788	NA	H1299 N592S vs. H1299 WT
ENSG00000168916	ZNF608	110.055	1.19536	0.0564819	0.667536	H1299 N592S vs. H1299 WT
ENSG00000063438	AHRR	42.3205	1.19492	0.181398	0.851446	H1299 N592S vs. H1299 WT
ENSG00000182795	C1orf116	3.65347	1.19304	0.539528	NA	H1299 N592S vs. H1299 WT
ENSG00000255710	AP003170.1	1.28872	1.19085	0.662763	NA	H1299 N592S vs. H1299 WT
ENSG00000235618	FAM21EP	3.8547	1.1887	0.372917	0.949388	H1299 N592S vs. H1299 WT
ENSG00000198788	MUC2	1.49494	1.18733	0.731592	NA	H1299 N592S vs. H1299 WT
ENSG00000170011	MYRIP	2.49666	1.18622	0.49801	NA	H1299 N592S vs. H1299 WT
ENSG00000105639	JAK3	9.83572	1.18306	0.113176	0.779842	H1299 N592S vs. H1299 WT
ENSG00000106829	TLE4	1973.34	1.18299	2.95884e-13	4.45068e-09	H1299 N592S vs. H1299 WT
ENSG00000124116	WFDC3	3.60336	1.1829	0.263969	NA	H1299 N592S vs. H1299 WT
ENSG00000255641	AC068775.1	1.45178	1.18251	0.722784	NA	H1299 N592S vs. H1299 WT
ENSG00000189014	SHLD2P3	5.19421	1.17672	0.489601	0.977677	H1299 N592S vs. H1299 WT
ENSG00000189366	ALG1L	4.69475	1.17631	0.445302	0.970197	H1299 N592S vs. H1299 WT
ENSG00000198576	ARC	1.78396	1.17532	0.502463	NA	H1299 N592S vs. H1299 WT
ENSG00000101470	TNNC2	6.83987	1.17482	0.20996	0.871038	H1299 N592S vs. H1299 WT
ENSG00000168405	CMAHP	7.00538	1.17361	0.420966	0.966241	H1299 N592S vs. H1299 WT
ENSG00000141040	ZNF287	96.8091	1.16886	0.00181033	0.226925	H1299 N592S vs. H1299 WT
ENSG00000119547	ONECUT2	99.282	1.16864	0.237887	0.884247	H1299 N592S vs. H1299 WT
ENSG00000205670	SMIM11A	221.987	1.1671	0.197764	0.864451	H1299 N592S vs. H1299 WT
ENSG00000104818	CGB2	1.30669	1.16703	0.674869	NA	H1299 N592S vs. H1299 WT
ENSG00000189221	MAOA	51.6371	1.16554	0.129863	0.796104	H1299 N592S vs. H1299 WT
ENSG00000268083	AC008982.1	1.96031	1.1649	0.647677	NA	H1299 N592S vs. H1299 WT
ENSG00000233133	AC104451.1	1.29316	1.16168	0.731448	NA	H1299 N592S vs. H1299 WT
ENSG00000164619	BMPER	470.389	1.16159	0.433704	0.969679	H1299 N592S vs. H1299 WT
ENSG00000055955	ITIH4	7.20858	1.16111	0.483772	0.976512	H1299 N592S vs. H1299 WT
ENSG00000226174	TEX22	17.2354	1.15845	0.201125	0.867354	H1299 N592S vs. H1299 WT
ENSG00000186676	EEF1GP1	9.83616	1.15364	0.119379	0.788723	H1299 N592S vs. H1299 WT
ENSG00000213260	YWHAZP5	2.95532	1.14872	0.338138	NA	H1299 N592S vs. H1299 WT
ENSG00000158887	MPZ	6.68948	1.14864	0.394772	0.956072	H1299 N592S vs. H1299 WT
ENSG00000139292	LGR5	8.10315	1.14861	0.525821	0.98185	H1299 N592S vs. H1299 WT
ENSG00000227376	FTH1P16	6.45386	1.14819	0.292404	0.916451	H1299 N592S vs. H1299 WT
ENSG00000258830	AC137834.1	13.7446	1.14786	0.515032	0.980104	H1299 N592S vs. H1299 WT
ENSG00000079308	TNS1	339.89	1.14718	0.493068	0.977977	H1299 N592S vs. H1299 WT
ENSG00000172803	SNX32	7.36431	1.14448	0.447266	0.971051	H1299 N592S vs. H1299 WT
ENSG00000257838	OTOAP1	2.8112	1.14307	0.615483	NA	H1299 N592S vs. H1299 WT
ENSG00000162894	FCMR	17.7519	1.14244	0.516694	0.980688	H1299 N592S vs. H1299 WT
ENSG00000166448	TMEM130	22.938	1.14227	0.491095	0.977977	H1299 N592S vs. H1299 WT
ENSG00000163898	LIPH	9.94106	1.14204	0.311412	0.928679	H1299 N592S vs. H1299 WT
ENSG00000100024	UPB1	1.51024	1.13847	0.618644	NA	H1299 N592S vs. H1299 WT
ENSG00000262902	MTCO1P40	1.30925	1.13833	0.528059	NA	H1299 N592S vs. H1299 WT
ENSG00000219773	RPSAP45	1.63947	1.13557	0.528647	NA	H1299 N592S vs. H1299 WT
ENSG00000197635	DPP4	154.294	1.13416	0.227343	0.878904	H1299 N592S vs. H1299 WT
ENSG00000197149	AC107956.1	16.2035	1.13376	0.181601	0.851446	H1299 N592S vs. H1299 WT
ENSG00000187187	ZNF546	62.8796	1.13328	0.0427318	0.623117	H1299 N592S vs. H1299 WT
ENSG00000272647	AC005020.2	18.5336	1.13323	0.341428	0.942096	H1299 N592S vs. H1299 WT
ENSG00000177464	GPR4	2.84858	1.13273	0.601165	NA	H1299 N592S vs. H1299 WT
ENSG00000204624	DISP3	1.94126	1.13249	0.547342	NA	H1299 N592S vs. H1299 WT
ENSG00000184206	GOLGA6L4	19.2951	1.13199	0.102552	0.757554	H1299 N592S vs. H1299 WT
ENSG00000015568	RGPD5	25.8514	1.13052	0.40223	0.960282	H1299 N592S vs. H1299 WT
ENSG00000231181	AL954705.1	2.00347	1.12939	0.523675	NA	H1299 N592S vs. H1299 WT
ENSG00000089101	CFAP61	1.5392	1.12856	0.546171	NA	H1299 N592S vs. H1299 WT
ENSG00000269904	MAP2K4P1	1.70089	1.12716	0.565444	NA	H1299 N592S vs. H1299 WT
ENSG00000128045	RASL11B	2.63768	1.12678	0.462547	NA	H1299 N592S vs. H1299 WT
ENSG00000225031	EIF4BP7	19.4689	1.12642	0.0196114	0.538889	H1299 N592S vs. H1299 WT
ENSG00000018869	ZNF582	23.5449	1.12402	0.0321499	0.578581	H1299 N592S vs. H1299 WT
ENSG00000259137	AL109766.1	2.09919	1.12394	0.60442	NA	H1299 N592S vs. H1299 WT
ENSG00000276600	RAB7B	14.7647	1.12387	0.516441	0.980688	H1299 N592S vs. H1299 WT
ENSG00000283162	AL390726.5	6.70762	1.12056	0.546821	0.987119	H1299 N592S vs. H1299 WT
ENSG00000146352	CLVS2	7.12742	1.12025	0.501873	0.978645	H1299 N592S vs. H1299 WT
ENSG00000231434	AL365440.1	11.1889	1.11993	0.114194	0.782053	H1299 N592S vs. H1299 WT
ENSG00000225695	HNRNPA1P35	3.56637	1.11902	0.260364	NA	H1299 N592S vs. H1299 WT
ENSG00000178602	OTOS	1.04061	1.1189	0.712992	NA	H1299 N592S vs. H1299 WT
ENSG00000217130	AL139100.1	1.95473	1.1187	0.438771	NA	H1299 N592S vs. H1299 WT
ENSG00000185267	CDNF	7.60072	1.1186	0.212061	0.872013	H1299 N592S vs. H1299 WT
ENSG00000102854	MSLN	113.8	1.11777	0.217999	0.876797	H1299 N592S vs. H1299 WT
ENSG00000225071	AC004552.1	1.97067	1.11728	0.553526	NA	H1299 N592S vs. H1299 WT
ENSG00000239830	RPS4XP22	16.9894	1.11679	0.119216	0.788723	H1299 N592S vs. H1299 WT
ENSG00000115919	KYNU	38.7131	1.11448	0.455224	0.973585	H1299 N592S vs. H1299 WT
ENSG00000243759	ST13P15	1.12664	1.11444	0.559733	NA	H1299 N592S vs. H1299 WT
ENSG00000173546	CSPG4	5017.81	1.11156	0.211902	0.871974	H1299 N592S vs. H1299 WT
ENSG00000232499	AL391058.1	7.71143	1.10986	0.223876	0.878904	H1299 N592S vs. H1299 WT
ENSG00000204264	PSMB8	25.9266	1.10964	0.659365	0.997241	H1299 N592S vs. H1299 WT
ENSG00000253966	AC008514.2	2.3387	1.10879	0.40442	NA	H1299 N592S vs. H1299 WT
ENSG00000178162	FAR2P2	6.47841	1.10834	0.332585	0.938122	H1299 N592S vs. H1299 WT
ENSG00000230734	RPL10P3	1.03476	1.10747	0.613603	NA	H1299 N592S vs. H1299 WT
ENSG00000182578	CSF1R	12.2479	1.10631	0.441345	0.969679	H1299 N592S vs. H1299 WT
ENSG00000242571	RPL21P11	1.11232	1.10341	0.611084	NA	H1299 N592S vs. H1299 WT
ENSG00000171812	COL8A2	1.97171	1.1031	0.552269	NA	H1299 N592S vs. H1299 WT
ENSG00000129204	USP6	1.23616	1.10179	0.545667	NA	H1299 N592S vs. H1299 WT
ENSG00000166569	CPLX4	1.19223	1.09837	0.584648	NA	H1299 N592S vs. H1299 WT
ENSG00000267742	SINHCAFP2	5.45776	1.09813	0.344116	0.944424	H1299 N592S vs. H1299 WT
ENSG00000231747	AC079922.1	1.18033	1.09784	0.627009	NA	H1299 N592S vs. H1299 WT
ENSG00000214455	RCN1P2	61.746	1.09771	0.32498	0.934	H1299 N592S vs. H1299 WT
ENSG00000265939	UBE2CP2	1.58458	1.09725	0.553086	NA	H1299 N592S vs. H1299 WT
ENSG00000236739	CLIC4P1	1.21195	1.09694	0.548702	NA	H1299 N592S vs. H1299 WT
ENSG00000232883	AL451081.2	1.01285	1.09666	0.658702	NA	H1299 N592S vs. H1299 WT
ENSG00000204381	LAYN	545.978	1.09344	0.512485	0.980104	H1299 N592S vs. H1299 WT
ENSG00000239470	AC011979.1	1.86673	1.09339	0.486536	NA	H1299 N592S vs. H1299 WT
ENSG00000105467	SYNGR4	2.38916	1.09216	0.52199	NA	H1299 N592S vs. H1299 WT
ENSG00000232070	TMEM253	9.75089	1.09163	0.204084	0.869544	H1299 N592S vs. H1299 WT
ENSG00000176678	FOXL1	141.839	1.09048	0.271417	0.904426	H1299 N592S vs. H1299 WT
ENSG00000187686	KRT18P59	4.17287	1.09037	0.323921	0.934	H1299 N592S vs. H1299 WT
ENSG00000153923	CLCA3P	1.028	1.08707	0.760521	NA	H1299 N592S vs. H1299 WT
ENSG00000235400	AC104837.1	1.54585	1.08622	0.562272	NA	H1299 N592S vs. H1299 WT
ENSG00000242667	AC087385.2	4.92408	1.08508	0.3156	0.929506	H1299 N592S vs. H1299 WT
ENSG00000125337	KIF25	2.94698	1.08494	0.411874	NA	H1299 N592S vs. H1299 WT
ENSG00000244752	CRYBB2	1.70928	1.08319	0.615956	NA	H1299 N592S vs. H1299 WT
ENSG00000248610	HSPA8P4	1.06938	1.08236	0.69692	NA	H1299 N592S vs. H1299 WT
ENSG00000176855	KRT18P28	1.24552	1.08216	0.583808	NA	H1299 N592S vs. H1299 WT
ENSG00000248406	AC008758.3	5.15188	1.08169	0.213898	0.874167	H1299 N592S vs. H1299 WT
ENSG00000164530	PI16	6.1142	1.08112	0.261344	0.899467	H1299 N592S vs. H1299 WT
ENSG00000213412	HNRNPA1P33	5.04444	1.07985	0.479795	0.976512	H1299 N592S vs. H1299 WT
ENSG00000174576	NPAS4	19.8521	1.07948	0.53307	0.98185	H1299 N592S vs. H1299 WT
ENSG00000232187	FTH1P7	4.97201	1.0782	0.368099	0.949357	H1299 N592S vs. H1299 WT
ENSG00000073146	MOV10L1	2.33241	1.07783	0.631356	NA	H1299 N592S vs. H1299 WT
ENSG00000121380	BCL2L14	0.868295	1.0775	0.777968	NA	H1299 N592S vs. H1299 WT
ENSG00000174837	ADGRE1	3.39147	1.07729	0.575618	NA	H1299 N592S vs. H1299 WT
ENSG00000169245	CXCL10	5.42367	1.07641	0.478318	0.976512	H1299 N592S vs. H1299 WT
ENSG00000254959	INMT-MINDY4	3.59952	1.07578	0.693611	NA	H1299 N592S vs. H1299 WT
ENSG00000225969	ABHD11-AS1	6.32291	1.07514	0.178232	0.847661	H1299 N592S vs. H1299 WT
ENSG00000230457	PA2G4P4	4.41352	1.07486	0.360839	0.94736	H1299 N592S vs. H1299 WT
ENSG00000265118	AC134669.1	17.9934	1.07477	0.606911	0.993832	H1299 N592S vs. H1299 WT
ENSG00000215158	AC138409.2	69.4648	1.07406	0.0426111	0.623117	H1299 N592S vs. H1299 WT
ENSG00000229927	RHEBP1	40.3784	1.07326	0.0564926	0.667536	H1299 N592S vs. H1299 WT
ENSG00000116774	OLFML3	527.769	1.07296	0.520244	0.981537	H1299 N592S vs. H1299 WT
ENSG00000227682	ATP5F1AP2	2.84589	1.07257	0.369094	NA	H1299 N592S vs. H1299 WT
ENSG00000223816	IGKV1OR2-2	1.05358	1.07245	0.750638	NA	H1299 N592S vs. H1299 WT
ENSG00000251566	HMGB1P35	1.38691	1.07188	0.684588	NA	H1299 N592S vs. H1299 WT
ENSG00000023191	RNH1	36.6197	1.07153	0.521848	0.98185	H1299 N592S vs. H1299 WT
ENSG00000263353	PPIAL4A	1.75862	1.07144	0.461276	NA	H1299 N592S vs. H1299 WT
ENSG00000254403	OR10Y1P	1.38102	1.07089	0.667333	NA	H1299 N592S vs. H1299 WT
ENSG00000182798	MAGEB17	1.43223	1.07056	0.646755	NA	H1299 N592S vs. H1299 WT
ENSG00000243181	AC087343.1	1.8294	1.07052	0.578254	NA	H1299 N592S vs. H1299 WT
ENSG00000179002	TAS1R2	1.01729	1.0702	0.803919	NA	H1299 N592S vs. H1299 WT
ENSG00000179023	KLHDC7A	12.3129	1.07009	0.542787	0.98642	H1299 N592S vs. H1299 WT
ENSG00000176692	FOXC2	64.4776	1.07	0.527737	0.98185	H1299 N592S vs. H1299 WT
ENSG00000046774	MAGEC2	1505.9	1.06991	0.52115	0.981537	H1299 N592S vs. H1299 WT
ENSG00000265646	TUFMP1	2.70281	1.06971	0.606593	NA	H1299 N592S vs. H1299 WT
ENSG00000179772	FOXS1	2.40515	1.0697	0.607583	NA	H1299 N592S vs. H1299 WT
ENSG00000146197	SCUBE3	2.10269	1.06952	0.622502	NA	H1299 N592S vs. H1299 WT
ENSG00000143858	SYT2	0.901952	1.06939	0.742865	NA	H1299 N592S vs. H1299 WT
ENSG00000189052	CGB5	7.09769	1.06937	0.564202	0.989294	H1299 N592S vs. H1299 WT
ENSG00000115461	IGFBP5	2907.24	1.06921	0.521351	0.981537	H1299 N592S vs. H1299 WT
ENSG00000230870	FBXW11P1	2.12036	1.06918	0.565543	NA	H1299 N592S vs. H1299 WT
ENSG00000152779	SLC16A12	12.0598	1.06904	0.539979	0.985576	H1299 N592S vs. H1299 WT
ENSG00000278195	SSTR3	0.916794	1.06894	0.724799	NA	H1299 N592S vs. H1299 WT
ENSG00000124102	PI3	2.72776	1.06879	0.59508	NA	H1299 N592S vs. H1299 WT
ENSG00000113212	PCDHB7	16.2065	1.06875	0.538051	0.984594	H1299 N592S vs. H1299 WT
ENSG00000140030	GPR65	2.85326	1.06861	0.613264	NA	H1299 N592S vs. H1299 WT
ENSG00000171115	GIMAP8	1.3175	1.0686	0.676098	NA	H1299 N592S vs. H1299 WT
ENSG00000163083	INHBB	89.5402	1.06849	0.525716	0.98185	H1299 N592S vs. H1299 WT
ENSG00000213939	AC091153.1	3.04752	1.06849	0.50738	NA	H1299 N592S vs. H1299 WT
ENSG00000282278	AC058822.1	19.9128	1.06801	0.547536	0.987119	H1299 N592S vs. H1299 WT
ENSG00000170439	METTL7B	5.72812	1.06776	0.582532	0.991509	H1299 N592S vs. H1299 WT
ENSG00000163286	ALPG	1.42794	1.06723	0.660317	NA	H1299 N592S vs. H1299 WT
ENSG00000171357	LURAP1	15.249	1.0671	0.538589	0.985127	H1299 N592S vs. H1299 WT
ENSG00000224072	AL139811.1	1.39447	1.06697	0.701276	NA	H1299 N592S vs. H1299 WT
ENSG00000268696	ZNF723	1.3933	1.06661	0.719149	NA	H1299 N592S vs. H1299 WT
ENSG00000170523	KRT83	2.13913	1.06616	0.620732	NA	H1299 N592S vs. H1299 WT
ENSG00000177096	PHETA2	3.43028	1.06586	0.567139	NA	H1299 N592S vs. H1299 WT
ENSG00000143196	DPT	2.71511	1.06576	0.605297	NA	H1299 N592S vs. H1299 WT
ENSG00000235213	OR6E1P	0.969746	1.06521	0.722911	NA	H1299 N592S vs. H1299 WT
ENSG00000177212	OR2T33	40.796	1.06439	0.534774	0.98264	H1299 N592S vs. H1299 WT
ENSG00000255093	AP002008.2	0.932381	1.06434	0.704919	NA	H1299 N592S vs. H1299 WT
ENSG00000237669	AL671277.2	1.09559	1.06388	0.69095	NA	H1299 N592S vs. H1299 WT
ENSG00000204228	HSD17B8	7.66146	1.06374	0.56236	0.989294	H1299 N592S vs. H1299 WT
ENSG00000286015	CR589904.2	4.5945	1.06374	0.583996	0.991586	H1299 N592S vs. H1299 WT
ENSG00000262484	CCER2	1.14089	1.06343	0.739639	NA	H1299 N592S vs. H1299 WT
ENSG00000233846	SELENOTP1	0.90297	1.06249	0.8095	NA	H1299 N592S vs. H1299 WT
ENSG00000147117	ZNF157	3.12132	1.06209	0.553931	NA	H1299 N592S vs. H1299 WT
ENSG00000136881	BAAT	2.3425	1.06142	0.489493	NA	H1299 N592S vs. H1299 WT
ENSG00000279413	AC112497.2	1.63724	1.06127	0.705791	NA	H1299 N592S vs. H1299 WT
ENSG00000123610	TNFAIP6	47.2791	1.06108	0.530209	0.98185	H1299 N592S vs. H1299 WT
ENSG00000148935	GAS2	0.857126	1.06074	0.668789	NA	H1299 N592S vs. H1299 WT
ENSG00000180787	ZFP3	1.18633	1.05821	0.740446	NA	H1299 N592S vs. H1299 WT
ENSG00000183044	ABAT	67.2025	1.05804	0.0879552	0.73498	H1299 N592S vs. H1299 WT
ENSG00000253676	TAGLN2P1	2.26805	1.05788	0.623007	NA	H1299 N592S vs. H1299 WT
ENSG00000225511	LINC00475	0.931353	1.05777	0.702177	NA	H1299 N592S vs. H1299 WT
ENSG00000269706	AC008687.6	4.47834	1.05541	0.582276	0.991509	H1299 N592S vs. H1299 WT
ENSG00000249210	GAPDHP38	3.09585	1.05495	0.404202	NA	H1299 N592S vs. H1299 WT
ENSG00000251000	GGCTP1	1.93515	1.05487	0.583802	NA	H1299 N592S vs. H1299 WT
ENSG00000100599	RIN3	759.308	1.05459	0.527531	0.98185	H1299 N592S vs. H1299 WT
ENSG00000221955	SLC12A8	105.111	1.05419	0.0110123	0.447285	H1299 N592S vs. H1299 WT
ENSG00000273703	H2BC14	1.13419	1.05357	0.731442	NA	H1299 N592S vs. H1299 WT
ENSG00000167588	GPD1	2.74511	1.05341	0.563706	NA	H1299 N592S vs. H1299 WT
ENSG00000183307	TMEM121B	7.08184	1.05316	0.202283	0.867527	H1299 N592S vs. H1299 WT
ENSG00000154330	PGM5	0.947986	1.0525	0.709577	NA	H1299 N592S vs. H1299 WT
ENSG00000227051	C14orf132	536.592	1.04873	0.223463	0.878904	H1299 N592S vs. H1299 WT
ENSG00000248578	NPM1P21	0.94187	1.04826	0.650641	NA	H1299 N592S vs. H1299 WT
ENSG00000250982	GAPDHP35	10.4532	1.04335	0.331303	0.937528	H1299 N592S vs. H1299 WT
ENSG00000164008	C1orf50	154.322	1.04325	0.0292876	0.572235	H1299 N592S vs. H1299 WT
ENSG00000089737	DDX24	474.374	1.04292	0.285773	0.910973	H1299 N592S vs. H1299 WT
ENSG00000010030	ETV7	2.65678	1.04249	0.533449	NA	H1299 N592S vs. H1299 WT
ENSG00000205274	TRBV20OR9-2	0.868182	1.03967	0.705804	NA	H1299 N592S vs. H1299 WT
ENSG00000185974	GRK1	2.09904	1.03906	0.653949	NA	H1299 N592S vs. H1299 WT
ENSG00000182397	DNM1P46	4.31792	1.03879	0.313685	0.928902	H1299 N592S vs. H1299 WT
ENSG00000213147	RPL23AP60	2.33134	1.03861	0.745535	NA	H1299 N592S vs. H1299 WT
ENSG00000104313	EYA1	2.91058	1.03783	0.582845	NA	H1299 N592S vs. H1299 WT
ENSG00000168672	LRATD2	235.285	1.03703	0.535173	0.9828	H1299 N592S vs. H1299 WT
ENSG00000205221	VIT	25.0625	1.03658	0.549889	0.987836	H1299 N592S vs. H1299 WT
ENSG00000228981	AC097658.1	24.6057	1.03609	0.102811	0.757711	H1299 N592S vs. H1299 WT
ENSG00000007237	GAS7	2.13507	1.03597	0.673754	NA	H1299 N592S vs. H1299 WT
ENSG00000198125	MB	4.75925	1.03433	0.618604	0.995153	H1299 N592S vs. H1299 WT
ENSG00000188124	OR2AG2	1.24237	1.03425	0.657916	NA	H1299 N592S vs. H1299 WT
ENSG00000213983	AP1G2	282.525	1.0321	0.00144983	0.207699	H1299 N592S vs. H1299 WT
ENSG00000131471	AOC3	10.4185	1.03198	0.207395	0.870907	H1299 N592S vs. H1299 WT
ENSG00000138161	CUZD1	25.2384	1.03094	0.263585	0.901549	H1299 N592S vs. H1299 WT
ENSG00000204257	HLA-DMA	3.12414	1.02934	0.696805	NA	H1299 N592S vs. H1299 WT
ENSG00000259318	AL356801.1	0.945071	1.02688	0.672227	NA	H1299 N592S vs. H1299 WT
ENSG00000259993	AC135731.1	1.29843	1.02345	0.738617	NA	H1299 N592S vs. H1299 WT
ENSG00000213937	CLDN9	5.08356	1.02339	0.581036	0.991409	H1299 N592S vs. H1299 WT
ENSG00000269421	-	1.17504	1.02254	0.706889	NA	H1299 N592S vs. H1299 WT
ENSG00000233024	NPIPA9	241.322	1.02224	0.000649804	0.148096	H1299 N592S vs. H1299 WT
ENSG00000257246	PHBP19	1.09889	1.02199	0.691217	NA	H1299 N592S vs. H1299 WT
ENSG00000182747	SLC35D3	1.54623	1.02138	0.570605	NA	H1299 N592S vs. H1299 WT
ENSG00000265817	FSBP; RAD54B	97.3271	1.02064	0.0188674	0.53185	H1299 N592S vs. H1299 WT
ENSG00000130176	CNN1	9.41298	1.02054	0.366814	0.949357	H1299 N592S vs. H1299 WT
ENSG00000213228	RPL12P38	5.85453	1.02048	0.426721	0.967836	H1299 N592S vs. H1299 WT
ENSG00000047936	ROS1	128.984	1.01998	0.545196	0.987119	H1299 N592S vs. H1299 WT
ENSG00000182752	PAPPA	2030.67	1.01817	0.0641513	0.680459	H1299 N592S vs. H1299 WT
ENSG00000258984	UBE2F-SCLY	7.39122	1.01741	0.485653	0.977202	H1299 N592S vs. H1299 WT
ENSG00000081842	PCDHA6	6.97884	1.01524	0.379744	0.951018	H1299 N592S vs. H1299 WT
ENSG00000186487	MYT1L	4.21236	1.01524	0.609304	0.994267	H1299 N592S vs. H1299 WT
ENSG00000285953	AC000120.4	75.2313	1.01482	0.547986	0.987119	H1299 N592S vs. H1299 WT
ENSG00000228766	RPL7L1P8	1.48833	1.01407	0.621713	NA	H1299 N592S vs. H1299 WT
ENSG00000105499	PLA2G4C	32.0286	1.01263	0.113906	0.782053	H1299 N592S vs. H1299 WT
ENSG00000253861	SLC2A3P1	25.9697	1.00768	NA	NA	H1299 N592S vs. H1299 WT
ENSG00000102359	SRPX2	342.461	1.007	0.12944	0.796104	H1299 N592S vs. H1299 WT
ENSG00000114270	COL7A1	5483.76	1.00596	0.00851594	0.414223	H1299 N592S vs. H1299 WT
ENSG00000164418	GRIK2	100.062	1.00588	0.196375	0.863138	H1299 N592S vs. H1299 WT
ENSG00000157999	ANKRD61	7.22621	1.00576	0.220913	0.878187	H1299 N592S vs. H1299 WT
ENSG00000162654	GBP4	13.4522	1.00469	0.59193	0.991604	H1299 N592S vs. H1299 WT
ENSG00000111215	PRR4; PRH1	18.9256	1.00394	0.373558	0.949562	H1299 N592S vs. H1299 WT
ENSG00000170961	HAS2	977.618	1.00257	0.520717	0.981537	H1299 N592S vs. H1299 WT
ENSG00000213693	SEC14L1P1	9.60818	1.00237	0.210434	0.871038	H1299 N592S vs. H1299 WT
ENSG00000183060	LYSMD4	118.583	1.00151	0.0003013	0.0994107	H1299 N592S vs. H1299 WT
ENSG00000233084	RPL23AP25	5.74482	1.00119	0.57818	0.991265	H1299 N592S vs. H1299 WT
ENSG00000108759	KRT32	1.03675	1.00063	0.672996	NA	H1299 N592S vs. H1299 WT
ENSG00000103241	FOXF1	231.027	0.999889	0.522839	0.98185	H1299 N592S vs. H1299 WT
ENSG00000130711	PRDM12	5.22944	0.999011	0.354801	0.946788	H1299 N592S vs. H1299 WT
ENSG00000214578	HMGN2P15	0.888366	0.998878	0.694258	NA	H1299 N592S vs. H1299 WT
ENSG00000069812	HES2	15.0344	0.998732	0.323829	0.934	H1299 N592S vs. H1299 WT
ENSG00000177791	MYOZ1	4.17691	0.998223	0.612432	0.995153	H1299 N592S vs. H1299 WT
ENSG00000266522	AP005242.2	4.21416	0.99682	0.325108	0.934	H1299 N592S vs. H1299 WT
ENSG00000203663	OR2L2	1.12063	0.996493	0.674508	NA	H1299 N592S vs. H1299 WT
ENSG00000183569	SERHL2	5.88632	0.996451	0.386715	0.951696	H1299 N592S vs. H1299 WT
ENSG00000079385	CEACAM1	190.714	0.995339	0.55269	0.98797	H1299 N592S vs. H1299 WT
ENSG00000075240	GRAMD4	301.837	0.992957	6.90657e-06	0.00649304	H1299 N592S vs. H1299 WT
ENSG00000244457	ENO1P1	4.57066	0.992211	0.640411	0.996386	H1299 N592S vs. H1299 WT
ENSG00000130997	POLN	33.6763	0.990701	0.0956376	0.749447	H1299 N592S vs. H1299 WT
ENSG00000059915	PSD	6.89372	0.990489	0.36736	0.949357	H1299 N592S vs. H1299 WT
ENSG00000257790	EIF4A1P4	6.81184	0.989688	0.248788	0.888265	H1299 N592S vs. H1299 WT
ENSG00000216588	IGSF23	3.48878	0.989226	0.608511	NA	H1299 N592S vs. H1299 WT
ENSG00000184343	SRPK3	1.76849	0.988295	0.684015	NA	H1299 N592S vs. H1299 WT
ENSG00000180871	CXCR2	5.55881	0.988257	0.607845	0.99423	H1299 N592S vs. H1299 WT
ENSG00000243709	LEFTY1	0.870776	0.984534	0.724929	NA	H1299 N592S vs. H1299 WT
ENSG00000166317	SYNPO2L	0.949614	0.983397	0.659461	NA	H1299 N592S vs. H1299 WT
ENSG00000231369	Z97353.1	1.09989	0.983351	0.679637	NA	H1299 N592S vs. H1299 WT
ENSG00000160588	MPZL3	5.98526	0.983209	0.624694	0.995765	H1299 N592S vs. H1299 WT
ENSG00000262152	LINC00514	5.52901	0.982201	0.600199	0.992729	H1299 N592S vs. H1299 WT
ENSG00000163825	RTP3	3.61782	0.98016	0.589648	NA	H1299 N592S vs. H1299 WT
ENSG00000101076	HNF4A	5.13364	0.97984	0.610569	0.994808	H1299 N592S vs. H1299 WT
ENSG00000223529	EEF1A1P8	6.67114	0.977508	0.272222	0.904426	H1299 N592S vs. H1299 WT
ENSG00000161048	NAPEPLD	8.46652	0.975286	0.555643	0.98797	H1299 N592S vs. H1299 WT
ENSG00000141314	RHBDL3	5.00253	0.97236	0.592559	0.991604	H1299 N592S vs. H1299 WT
ENSG00000284512	AC092718.8	5.86668	0.972116	0.44249	0.969679	H1299 N592S vs. H1299 WT
ENSG00000169435	RASSF6	1.52397	0.971388	0.685577	NA	H1299 N592S vs. H1299 WT
ENSG00000060656	PTPRU	183.432	0.970672	0.0032546	0.290703	H1299 N592S vs. H1299 WT
ENSG00000181634	TNFSF15	81.128	0.970443	0.221592	0.878904	H1299 N592S vs. H1299 WT
ENSG00000158077	NLRP14	2.81123	0.969996	0.47189	NA	H1299 N592S vs. H1299 WT
ENSG00000169994	MYO7B	54.4706	0.967132	0.574014	0.991265	H1299 N592S vs. H1299 WT
ENSG00000173535	TNFRSF10C	13.7499	0.965756	0.101177	0.756329	H1299 N592S vs. H1299 WT
ENSG00000131037	EPS8L1	44.1662	0.964829	0.0420046	0.618864	H1299 N592S vs. H1299 WT
ENSG00000158813	EDA	11.157	0.961942	0.273221	0.905079	H1299 N592S vs. H1299 WT
ENSG00000053524	MCF2L2	14.3636	0.960524	0.123763	0.793952	H1299 N592S vs. H1299 WT
ENSG00000255339	AL133352.1	19.9508	0.957946	0.365232	0.949357	H1299 N592S vs. H1299 WT
ENSG00000248503	AL356235.1	8.8033	0.957097	0.430832	0.969508	H1299 N592S vs. H1299 WT
ENSG00000124253	PCK1	1.72691	0.954676	0.725991	NA	H1299 N592S vs. H1299 WT
ENSG00000174951	FUT1	120.222	0.954347	0.251258	0.890778	H1299 N592S vs. H1299 WT
ENSG00000279800	BCLAF1P2	4.88618	0.953868	0.362066	0.948372	H1299 N592S vs. H1299 WT
ENSG00000150667	FSIP1	68.7149	0.951221	0.0321519	0.578581	H1299 N592S vs. H1299 WT
ENSG00000174307	PHLDA3	404.938	0.949251	0.563871	0.989294	H1299 N592S vs. H1299 WT
ENSG00000244480	AC005154.2	1.20681	0.945314	0.589827	NA	H1299 N592S vs. H1299 WT
ENSG00000248180	GAPDHP60	3.09314	0.944948	0.548857	NA	H1299 N592S vs. H1299 WT
ENSG00000158220	ESYT3	8.79154	0.943134	0.614095	0.995153	H1299 N592S vs. H1299 WT
ENSG00000232133	IMPDH1P10	28.1481	0.94208	0.169476	0.83456	H1299 N592S vs. H1299 WT
ENSG00000039987	BEST2	1.94176	0.941261	0.595486	NA	H1299 N592S vs. H1299 WT
ENSG00000249459	ZNF286B	62.8159	0.940556	0.00277666	0.279221	H1299 N592S vs. H1299 WT
ENSG00000251192	ZNF674	155.657	0.939383	0.00277464	0.279221	H1299 N592S vs. H1299 WT
ENSG00000133392	MYH11	5.16815	0.937931	0.513413	0.980104	H1299 N592S vs. H1299 WT
ENSG00000179240	GVQW3	113.575	0.937116	0.00410364	0.313335	H1299 N592S vs. H1299 WT
ENSG00000229344	MTCO2P12	19.5319	0.936752	0.0985501	0.752482	H1299 N592S vs. H1299 WT
ENSG00000263647	BPTFP1	18.4376	0.936672	0.239352	0.884247	H1299 N592S vs. H1299 WT
ENSG00000157881	PANK4	116.755	0.935662	0.674041	0.997241	H1299 N592S vs. H1299 WT
ENSG00000184060	ADAP2	13.4969	0.935358	0.289874	0.915306	H1299 N592S vs. H1299 WT
ENSG00000186654	PRR5	11.4993	0.934984	0.164167	0.829329	H1299 N592S vs. H1299 WT
ENSG00000156535	CD109	1270.1	0.934518	0.29373	0.916451	H1299 N592S vs. H1299 WT
ENSG00000213729	RPS16P2	0.878947	0.93379	0.744721	NA	H1299 N592S vs. H1299 WT
ENSG00000143107	FNDC7	2.35996	0.933361	0.535561	NA	H1299 N592S vs. H1299 WT
ENSG00000226521	AC087499.2	5.35639	0.933058	0.620093	0.995153	H1299 N592S vs. H1299 WT
ENSG00000109846	CRYAB	25.5763	0.93164	0.561369	0.989249	H1299 N592S vs. H1299 WT
ENSG00000100336	APOL4	7.6933	0.931359	0.430116	0.969208	H1299 N592S vs. H1299 WT
ENSG00000137965	IFI44	974.717	0.928106	0.278999	0.909164	H1299 N592S vs. H1299 WT
ENSG00000197258	EIF4BP6	13.8131	0.928026	0.0598993	0.667536	H1299 N592S vs. H1299 WT
ENSG00000244582	RPL21P120	3.48469	0.926355	0.429199	NA	H1299 N592S vs. H1299 WT
ENSG00000165379	LRFN5	2.43942	0.925675	0.583517	NA	H1299 N592S vs. H1299 WT
ENSG00000103021	CCDC113	106.044	0.925031	0.0179618	0.53185	H1299 N592S vs. H1299 WT
ENSG00000151006	PRSS53	80.2166	0.924017	0.00767885	0.396648	H1299 N592S vs. H1299 WT
ENSG00000270276	H4C15	28.8599	0.923741	0.725827	1	H1299 N592S vs. H1299 WT
ENSG00000244731	LOC110384692; C4A	5.19836	0.923079	0.834104	1	H1299 N592S vs. H1299 WT
ENSG00000106479	ZNF862	55.1335	0.922819	0.0238401	0.558279	H1299 N592S vs. H1299 WT
ENSG00000285509	AP000646.1	13.7124	0.922607	0.254191	0.894098	H1299 N592S vs. H1299 WT
ENSG00000085831	TTC39A	2.13817	0.922234	0.652889	NA	H1299 N592S vs. H1299 WT
ENSG00000243568	AC020779.1	1.02863	0.920787	0.833251	NA	H1299 N592S vs. H1299 WT
ENSG00000198963	RORB	2.04511	0.918712	0.675463	NA	H1299 N592S vs. H1299 WT
ENSG00000233913	RPL10P9	8.43842	0.918579	0.232211	0.881325	H1299 N592S vs. H1299 WT
ENSG00000213689	TREX1	140.086	0.917786	0.394554	0.95606	H1299 N592S vs. H1299 WT
ENSG00000250144	AC104619.3	10.5633	0.917546	0.208001	0.870907	H1299 N592S vs. H1299 WT
ENSG00000237575	PYY2	2.17793	0.917197	0.58039	NA	H1299 N592S vs. H1299 WT
ENSG00000274049	INO80B-WBP1	279.326	0.916939	0.00851997	0.414223	H1299 N592S vs. H1299 WT
ENSG00000131849	ZNF132	14.2937	0.91674	0.371369	0.949388	H1299 N592S vs. H1299 WT
ENSG00000182118	FAM89A	32.3441	0.916606	0.102251	0.757554	H1299 N592S vs. H1299 WT
ENSG00000143412	ANXA9	3.28331	0.916234	0.392024	NA	H1299 N592S vs. H1299 WT
ENSG00000265683	SYPL1P2	2.93895	0.913678	0.523734	NA	H1299 N592S vs. H1299 WT
ENSG00000123405	NFE2	13.8715	0.912637	0.230232	0.881223	H1299 N592S vs. H1299 WT
ENSG00000256238	SUPT16HP1	3.10598	0.909518	0.581601	NA	H1299 N592S vs. H1299 WT
ENSG00000130032	PRRG3	1.00549	0.908348	0.78286	NA	H1299 N592S vs. H1299 WT
ENSG00000130234	ACE2	1.4433	0.907483	0.760943	NA	H1299 N592S vs. H1299 WT
ENSG00000226549	SCDP1	1.6421	0.907075	0.655654	NA	H1299 N592S vs. H1299 WT
ENSG00000228335	AC073063.1	4.89663	0.9062	0.342491	0.942508	H1299 N592S vs. H1299 WT
ENSG00000148541	FAM13C	26.684	0.905313	0.151739	0.818871	H1299 N592S vs. H1299 WT
ENSG00000267264	AC006504.3	4.53724	0.90409	0.367629	0.949357	H1299 N592S vs. H1299 WT
ENSG00000112309	B3GAT2	10.7568	0.903359	0.241456	0.884247	H1299 N592S vs. H1299 WT
ENSG00000221988	PPT2	39.0291	0.901739	0.783926	1	H1299 N592S vs. H1299 WT
ENSG00000189149	CRYM-AS1	12.8993	0.900972	0.22956	0.881071	H1299 N592S vs. H1299 WT
ENSG00000169668	BCRP2	10.0874	0.898531	0.274967	0.906083	H1299 N592S vs. H1299 WT
ENSG00000170231	FABP6	3.67563	0.898326	0.442174	NA	H1299 N592S vs. H1299 WT
ENSG00000114547	ROPN1B	4.15752	0.898055	0.643115	0.997161	H1299 N592S vs. H1299 WT
ENSG00000143278	F13B	0.995384	0.896449	0.713351	NA	H1299 N592S vs. H1299 WT
ENSG00000121089	NACA3P	3.30113	0.89579	0.491833	NA	H1299 N592S vs. H1299 WT
ENSG00000224402	OR6D1P	8.90872	0.894519	0.208503	0.870907	H1299 N592S vs. H1299 WT
ENSG00000189144	ZNF573	58.6422	0.8907	0.0065135	0.373037	H1299 N592S vs. H1299 WT
ENSG00000174498	IGDCC3	2.06139	0.889917	0.728318	NA	H1299 N592S vs. H1299 WT
ENSG00000230067	HSPD1P6	1.42536	0.889345	0.630634	NA	H1299 N592S vs. H1299 WT
ENSG00000218418	AL591135.1	2.41023	0.88751	0.556294	NA	H1299 N592S vs. H1299 WT
ENSG00000196436	NPIPB15	16.0415	0.885712	0.183752	0.855453	H1299 N592S vs. H1299 WT
ENSG00000213856	VDAC1P2	2.41189	0.885591	0.64656	NA	H1299 N592S vs. H1299 WT
ENSG00000123560	PLP1	7.42089	0.883349	0.427181	0.967836	H1299 N592S vs. H1299 WT
ENSG00000197852	INKA2	220.915	0.882672	0.00717561	0.385484	H1299 N592S vs. H1299 WT
ENSG00000155657	TTN	1.71493	0.882549	0.58171	NA	H1299 N592S vs. H1299 WT
ENSG00000204839	MROH6	39.2728	0.880376	0.13329	0.80042	H1299 N592S vs. H1299 WT
ENSG00000140478	GOLGA6D	2.80769	0.879966	0.616122	NA	H1299 N592S vs. H1299 WT
ENSG00000196353	CPNE4	1.05267	0.879803	0.734681	NA	H1299 N592S vs. H1299 WT
ENSG00000091972	CD200	1.30749	0.878557	0.642624	NA	H1299 N592S vs. H1299 WT
ENSG00000175426	PCSK1	2.02683	0.878531	0.587399	NA	H1299 N592S vs. H1299 WT
ENSG00000198939	ZFP2	4.97315	0.878262	0.441561	0.969679	H1299 N592S vs. H1299 WT
ENSG00000175084	DES	8.7397	0.874491	0.618638	0.995153	H1299 N592S vs. H1299 WT
ENSG00000132465	JCHAIN	1.11007	0.874195	0.775394	NA	H1299 N592S vs. H1299 WT
ENSG00000187098	MITF	234.128	0.87384	0.13283	0.79994	H1299 N592S vs. H1299 WT
ENSG00000206561	COLQ	17.273	0.872451	0.357969	0.947015	H1299 N592S vs. H1299 WT
ENSG00000243444	PALM2	132.543	0.872033	0.161168	0.828097	H1299 N592S vs. H1299 WT
ENSG00000014257	ACP3	18.2866	0.871682	0.619839	0.995153	H1299 N592S vs. H1299 WT
ENSG00000176641	RNF152	68.5656	0.871161	0.416776	0.964923	H1299 N592S vs. H1299 WT
ENSG00000237039	RPS28P4	4.80137	0.868595	0.357305	0.947015	H1299 N592S vs. H1299 WT
ENSG00000205639	MFSD2B	11.808	0.867705	0.180857	0.851446	H1299 N592S vs. H1299 WT
ENSG00000168453	HR	4.32081	0.867691	0.547739	0.987119	H1299 N592S vs. H1299 WT
ENSG00000254610	AC004923.1	0.944017	0.867475	0.781443	NA	H1299 N592S vs. H1299 WT
ENSG00000159871	LYPD5	8.07386	0.866814	0.637426	0.996113	H1299 N592S vs. H1299 WT
ENSG00000187122	SLIT1	2.29006	0.866785	0.561849	NA	H1299 N592S vs. H1299 WT
ENSG00000172058	SERF1A	8.09144	0.865563	0.58276	0.991509	H1299 N592S vs. H1299 WT
ENSG00000102678	FGF9	6.03007	0.865285	0.679157	0.998372	H1299 N592S vs. H1299 WT
ENSG00000187105	HEATR4	2.4776	0.861862	0.589755	NA	H1299 N592S vs. H1299 WT
ENSG00000105997	HOXA3	20.2931	0.861419	0.160448	0.827322	H1299 N592S vs. H1299 WT
ENSG00000132329	RAMP1	2.1622	0.860947	0.688416	NA	H1299 N592S vs. H1299 WT
ENSG00000184357	H1-5	7.72035	0.860449	0.341697	0.942096	H1299 N592S vs. H1299 WT
ENSG00000228057	SEC63P1	3.47479	0.859373	0.454472	NA	H1299 N592S vs. H1299 WT
ENSG00000050327	ARHGEF5	8.53317	0.859253	0.340393	0.942096	H1299 N592S vs. H1299 WT
ENSG00000181524	RPL24P4	7.23745	0.856832	0.305712	0.927097	H1299 N592S vs. H1299 WT
ENSG00000160932	LY6E	363.274	0.856461	0.649513	0.997241	H1299 N592S vs. H1299 WT
ENSG00000135740	SLC9A5	101.366	0.855052	0.00474497	0.331641	H1299 N592S vs. H1299 WT
ENSG00000243696	AC006254.1	13.569	0.853667	0.450827	0.972258	H1299 N592S vs. H1299 WT
ENSG00000266405	CBX3P2	5.4796	0.85272	0.392743	0.95472	H1299 N592S vs. H1299 WT
ENSG00000275945	EIF3FP1	1.4148	0.85259	0.728084	NA	H1299 N592S vs. H1299 WT
ENSG00000237758	BANF1P3	4.98818	0.852471	0.513149	0.980104	H1299 N592S vs. H1299 WT
ENSG00000123500	COL10A1	2.42509	0.850079	0.710722	NA	H1299 N592S vs. H1299 WT
ENSG00000197959	DNM3	26.8323	0.849925	0.055985	0.667536	H1299 N592S vs. H1299 WT
ENSG00000259917	HNRNPLP2	9.81309	0.849111	0.24716	0.885722	H1299 N592S vs. H1299 WT
ENSG00000233406	AL162430.1	2.2691	0.847433	0.606275	NA	H1299 N592S vs. H1299 WT
ENSG00000269028	MTRNR2L2	290.58	0.846945	0.0695424	0.694296	H1299 N592S vs. H1299 WT
ENSG00000178597	PSAPL1	5.3953	0.846677	0.349042	0.945222	H1299 N592S vs. H1299 WT
ENSG00000228007	AC011933.1	1.28227	0.845805	0.646327	NA	H1299 N592S vs. H1299 WT
ENSG00000285323	AL158066.2	1.24502	0.845366	0.703592	NA	H1299 N592S vs. H1299 WT
ENSG00000132837	DMGDH	5.19941	0.845084	0.520211	0.981537	H1299 N592S vs. H1299 WT
ENSG00000236383	CCDC200	1.38055	0.844682	0.778584	NA	H1299 N592S vs. H1299 WT
ENSG00000198673	TAFA2	19.0103	0.844457	0.200531	0.867095	H1299 N592S vs. H1299 WT
ENSG00000162482	AKR7A3	4.61786	0.842409	0.391218	0.954437	H1299 N592S vs. H1299 WT
ENSG00000144908	ALDH1L1	40.9884	0.842361	0.617469	0.995153	H1299 N592S vs. H1299 WT
ENSG00000242970	AC068522.1	2.09583	0.835831	0.554477	NA	H1299 N592S vs. H1299 WT
ENSG00000213300	HNRNPA3P6	169.125	0.835618	0.125484	0.795405	H1299 N592S vs. H1299 WT
ENSG00000112659	CUL9	271.169	0.835419	0.000981312	0.176703	H1299 N592S vs. H1299 WT
ENSG00000122584	NXPH1	1.3951	0.834333	0.684107	NA	H1299 N592S vs. H1299 WT
ENSG00000196139	AKR1C3	4.37861	0.83221	0.595216	0.991604	H1299 N592S vs. H1299 WT
ENSG00000285444	AL162377.3	1.99064	0.829755	0.570235	NA	H1299 N592S vs. H1299 WT
ENSG00000101746	NOL4	5.48959	0.827695	0.407331	0.961712	H1299 N592S vs. H1299 WT
ENSG00000139988	RDH12	9.4988	0.826297	0.386243	0.951696	H1299 N592S vs. H1299 WT
ENSG00000114251	WNT5A	4847.33	0.826268	0.619511	0.995153	H1299 N592S vs. H1299 WT
ENSG00000235420	RPL29P30	1.28998	0.826198	0.69693	NA	H1299 N592S vs. H1299 WT
ENSG00000157782	CABP1	4.22547	0.825167	0.600169	0.992729	H1299 N592S vs. H1299 WT
ENSG00000213376	GAPDHP71	1.02822	0.824307	0.747544	NA	H1299 N592S vs. H1299 WT
ENSG00000226948	RPS4XP2	0.954471	0.822175	0.679974	NA	H1299 N592S vs. H1299 WT
ENSG00000165943	MOAP1	397.372	0.821762	0.00809706	0.408711	H1299 N592S vs. H1299 WT
ENSG00000104892	KLC3	9.37456	0.82085	0.328533	0.936185	H1299 N592S vs. H1299 WT
ENSG00000270011	ZNF559-ZNF177	24.1626	0.820048	0.236061	0.884247	H1299 N592S vs. H1299 WT
ENSG00000285053	TBCE	354.552	0.819336	0.224636	0.878904	H1299 N592S vs. H1299 WT
ENSG00000204196	RPL12P16	10.2823	0.819328	0.201416	0.867527	H1299 N592S vs. H1299 WT
ENSG00000165105	RASEF	13.4657	0.81881	0.249919	0.889625	H1299 N592S vs. H1299 WT
ENSG00000230772	VN1R108P	1.64133	0.818631	0.660932	NA	H1299 N592S vs. H1299 WT
ENSG00000236698	EIF1AXP1	170.548	0.818566	0.504571	0.978645	H1299 N592S vs. H1299 WT
ENSG00000159588	CCDC17	14.4253	0.818507	0.244054	0.884663	H1299 N592S vs. H1299 WT
ENSG00000135424	ITGA7	287.195	0.816086	0.074573	0.709585	H1299 N592S vs. H1299 WT
ENSG00000095587	TLL2	11.5227	0.815591	0.327593	0.936016	H1299 N592S vs. H1299 WT
ENSG00000213197	NUDCP1	1.07628	0.814249	0.750473	NA	H1299 N592S vs. H1299 WT
ENSG00000005471	ABCB4	2.00477	0.812412	0.687271	NA	H1299 N592S vs. H1299 WT
ENSG00000225051	HMGB3P22	1.60198	0.811333	0.607132	NA	H1299 N592S vs. H1299 WT
ENSG00000186231	KLHL32	4.59993	0.811272	0.473087	0.976512	H1299 N592S vs. H1299 WT
ENSG00000242352	FAM91A3P	5.27792	0.811048	0.569308	0.98935	H1299 N592S vs. H1299 WT
ENSG00000162804	SNED1	8.13884	0.810895	0.449307	0.971734	H1299 N592S vs. H1299 WT
ENSG00000219703	RAP1BP3	1.05485	0.809316	0.695226	NA	H1299 N592S vs. H1299 WT
ENSG00000233984	RPSAP14	15.6328	0.80866	0.157411	0.825168	H1299 N592S vs. H1299 WT
ENSG00000254750	CASP1P2	1.62885	0.807538	0.654531	NA	H1299 N592S vs. H1299 WT
ENSG00000273213	H3-2	4.26292	0.806828	0.671039	0.997241	H1299 N592S vs. H1299 WT
ENSG00000143443	C1orf56	119.3	0.804795	0.0078978	0.401347	H1299 N592S vs. H1299 WT
ENSG00000197956	S100A6	4660.01	0.80436	0.627605	0.995765	H1299 N592S vs. H1299 WT
ENSG00000164556	FAM183BP	1.77296	0.804294	0.651416	NA	H1299 N592S vs. H1299 WT
ENSG00000145743	FBXL17	309.743	0.803415	1.81835e-06	0.00300848	H1299 N592S vs. H1299 WT
ENSG00000116990	MYCL	50.7241	0.802038	0.0692381	0.693361	H1299 N592S vs. H1299 WT
ENSG00000212695	AL583805.1	0.974237	0.801772	0.713211	NA	H1299 N592S vs. H1299 WT
ENSG00000189157	FAM47E	3.55086	0.801423	0.561499	NA	H1299 N592S vs. H1299 WT
ENSG00000225416	AC104843.1	1.64469	0.801125	0.624933	NA	H1299 N592S vs. H1299 WT
ENSG00000011638	TMEM159	117.68	0.800129	0.00550807	0.354194	H1299 N592S vs. H1299 WT
ENSG00000230593	PPIAP40	1.75547	0.799801	0.661209	NA	H1299 N592S vs. H1299 WT
ENSG00000081853	PCDHGA2	23.685	0.799524	0.157307	0.825168	H1299 N592S vs. H1299 WT
ENSG00000124208	PEDS1-UBE2V1	222.739	0.797868	0.476472	0.976512	H1299 N592S vs. H1299 WT
ENSG00000254536	AL360181.3	16.808	0.796837	0.229728	0.881071	H1299 N592S vs. H1299 WT
ENSG00000215472	RPL17-C18orf32	259.039	0.796462	0.0128289	0.466106	H1299 N592S vs. H1299 WT
ENSG00000169758	TMEM266	1.52755	0.795832	0.669293	NA	H1299 N592S vs. H1299 WT
ENSG00000106258	CYP3A5	5.37237	0.794272	0.593317	0.991604	H1299 N592S vs. H1299 WT
ENSG00000272514	CFAP206	57.53	0.794269	0.568706	0.989294	H1299 N592S vs. H1299 WT
ENSG00000163623	NKX6-1	20.0735	0.794116	0.158691	0.825168	H1299 N592S vs. H1299 WT
ENSG00000214279	SCART1	17.2321	0.792834	0.326315	0.93494	H1299 N592S vs. H1299 WT
ENSG00000148082	SHC3	182.456	0.791666	0.620104	0.995153	H1299 N592S vs. H1299 WT
ENSG00000276966	H4C5	28.9568	0.791582	0.0928169	0.743036	H1299 N592S vs. H1299 WT
ENSG00000163293	NIPAL1	223.056	0.791473	0.00150429	0.211472	H1299 N592S vs. H1299 WT
ENSG00000242951	AC007182.2	1.19834	0.789376	0.705495	NA	H1299 N592S vs. H1299 WT
ENSG00000219395	HSPA8P15	1.9485	0.788719	0.540709	NA	H1299 N592S vs. H1299 WT
ENSG00000110375	UPK2	0.942597	0.787874	0.718452	NA	H1299 N592S vs. H1299 WT
ENSG00000213433	RPLP1P6	7.07241	0.786864	0.357801	0.947015	H1299 N592S vs. H1299 WT
ENSG00000103184	SEC14L5	12.2763	0.786803	0.461555	0.974101	H1299 N592S vs. H1299 WT
ENSG00000112511	PHF1	180.526	0.786786	0.321996	0.933229	H1299 N592S vs. H1299 WT
ENSG00000257315	ZBED6	768.816	0.786729	0.0149488	0.491858	H1299 N592S vs. H1299 WT
ENSG00000143355	LHX9	135.301	0.785927	0.0986992	0.752886	H1299 N592S vs. H1299 WT
ENSG00000243232	PCDHAC2	77.7142	0.783879	0.0567004	0.667536	H1299 N592S vs. H1299 WT
ENSG00000130827	PLXNA3	913.341	0.782828	0.0615456	0.672309	H1299 N592S vs. H1299 WT
ENSG00000106733	NMRK1	28.7192	0.781957	0.103159	0.757849	H1299 N592S vs. H1299 WT
ENSG00000118307	CFAP94	5.48048	0.7815	0.371817	0.949388	H1299 N592S vs. H1299 WT
ENSG00000234782	TPT1P9	1.04361	0.781353	0.69978	NA	H1299 N592S vs. H1299 WT
ENSG00000283269	AC005524.1	4.94575	0.780978	0.398474	0.959173	H1299 N592S vs. H1299 WT
ENSG00000127831	VIL1	9.34427	0.779159	0.328938	0.936185	H1299 N592S vs. H1299 WT
ENSG00000256167	ATF4P4	2.99401	0.778636	0.5142	NA	H1299 N592S vs. H1299 WT
ENSG00000213235	EEF1A1P16	8.62655	0.778296	0.319394	0.931252	H1299 N592S vs. H1299 WT
ENSG00000283782	AC116366.2	409.859	0.777669	0.0140172	0.481385	H1299 N592S vs. H1299 WT
ENSG00000275882	IKBKGP	63.8646	0.777427	0.365175	0.949357	H1299 N592S vs. H1299 WT
ENSG00000126878	AIF1L	98.1161	0.776644	0.0440521	0.629142	H1299 N592S vs. H1299 WT
ENSG00000283312	AC017104.4	4.98564	0.775154	0.445137	0.970197	H1299 N592S vs. H1299 WT
ENSG00000148357	HMCN2	7.90051	0.774382	0.669666	0.997241	H1299 N592S vs. H1299 WT
ENSG00000273611	ZNHIT3	339.617	0.772341	0.000607947	0.145155	H1299 N592S vs. H1299 WT
ENSG00000141665	FBXO15	5.41486	0.77154	0.451782	0.972551	H1299 N592S vs. H1299 WT
ENSG00000113248	PCDHB15	37.923	0.771074	0.394721	0.956072	H1299 N592S vs. H1299 WT
ENSG00000154153	RETREG1	32.1542	0.769723	0.0513731	0.653927	H1299 N592S vs. H1299 WT
ENSG00000256407	AL357673.1	1.75345	0.766734	0.678719	NA	H1299 N592S vs. H1299 WT
ENSG00000040731	CDH10	64.3416	0.765602	0.178266	0.847661	H1299 N592S vs. H1299 WT
ENSG00000141738	GRB7	1.16525	0.762578	0.732198	NA	H1299 N592S vs. H1299 WT
ENSG00000235655	H3P6	285.386	0.759827	0.572936	0.991265	H1299 N592S vs. H1299 WT
ENSG00000176383	B3GNT4	45.1066	0.757132	0.327838	0.936016	H1299 N592S vs. H1299 WT
ENSG00000213694	C9orf47; S1PR3	878.49	0.756389	0.56642	0.989294	H1299 N592S vs. H1299 WT
ENSG00000101203	COL20A1	1.67009	0.754953	0.778655	NA	H1299 N592S vs. H1299 WT
ENSG00000167483	NIBAN3	1.64828	0.754765	0.727553	NA	H1299 N592S vs. H1299 WT
ENSG00000233966	UBE2SP1	6.28512	0.754426	0.479598	0.976512	H1299 N592S vs. H1299 WT
ENSG00000162591	MEGF6	78.2667	0.754254	0.38894	0.952948	H1299 N592S vs. H1299 WT
ENSG00000118308	IRAG2	3.34659	0.754193	0.741004	NA	H1299 N592S vs. H1299 WT
ENSG00000059377	TBXAS1	23.3925	0.753821	0.0567915	0.667536	H1299 N592S vs. H1299 WT
ENSG00000257446	ZNF878	14.8679	0.752839	0.205038	0.869723	H1299 N592S vs. H1299 WT
ENSG00000149201	CCDC81	21.2999	0.752087	0.352946	0.946529	H1299 N592S vs. H1299 WT
ENSG00000122477	LRRC39	5.4659	0.751324	0.454506	0.973585	H1299 N592S vs. H1299 WT
ENSG00000213398	LCAT	81.2124	0.747737	0.0653742	0.681025	H1299 N592S vs. H1299 WT
ENSG00000188001	TPRG1	11.9608	0.746641	0.365311	0.949357	H1299 N592S vs. H1299 WT
ENSG00000139178	C1RL	539.663	0.744097	2.43987e-06	0.00327345	H1299 N592S vs. H1299 WT
ENSG00000284128	AP000356.3	1.54286	0.743951	0.737379	NA	H1299 N592S vs. H1299 WT
ENSG00000178115	GOLGA8Q; GOLGA8O	7.06951	0.742942	0.741116	1	H1299 N592S vs. H1299 WT
ENSG00000105289	TJP3	9.86834	0.740717	0.367341	0.949357	H1299 N592S vs. H1299 WT
ENSG00000162148	PPP1R32	11.1101	0.740661	0.451864	0.972551	H1299 N592S vs. H1299 WT
ENSG00000018236	CNTN1	23.9344	0.74052	0.26973	0.903809	H1299 N592S vs. H1299 WT
ENSG00000165194	PCDH19	1.39377	0.740002	0.700619	NA	H1299 N592S vs. H1299 WT
ENSG00000236496	GPS2P1	5.55532	0.739599	0.394968	0.956239	H1299 N592S vs. H1299 WT
ENSG00000134198	TSPAN2	299.761	0.737412	0.655923	0.997241	H1299 N592S vs. H1299 WT
ENSG00000248334	WHAMMP2	4.17341	0.735683	0.671279	0.997241	H1299 N592S vs. H1299 WT
ENSG00000264943	SH3GL1P2	1.02861	0.733458	0.763121	NA	H1299 N592S vs. H1299 WT
ENSG00000112559	MDFI	2.6005	0.733328	0.767665	NA	H1299 N592S vs. H1299 WT
ENSG00000176919	C8G	4.71003	0.732865	0.469865	0.975932	H1299 N592S vs. H1299 WT
ENSG00000053108	FSTL4	8.65364	0.731091	0.421493	0.966241	H1299 N592S vs. H1299 WT
ENSG00000085465	OVGP1	10.348	0.731047	0.403652	0.960282	H1299 N592S vs. H1299 WT
ENSG00000204344	STK19	109.462	0.730521	0.144607	0.809689	H1299 N592S vs. H1299 WT
ENSG00000196724	ZNF418	45.4747	0.730224	0.0563596	0.667536	H1299 N592S vs. H1299 WT
ENSG00000177291	GJD4	1.42088	0.730109	0.671594	NA	H1299 N592S vs. H1299 WT
ENSG00000270872	SRGAP2D	479.466	0.729906	5.50934e-05	0.0360311	H1299 N592S vs. H1299 WT
ENSG00000233762	RPS15P4	13.4731	0.729666	0.178301	0.847661	H1299 N592S vs. H1299 WT
ENSG00000137970	RPL7P9	32.4652	0.728992	0.230019	0.881223	H1299 N592S vs. H1299 WT
ENSG00000110852	CLEC2B	12.425	0.726725	0.332101	0.937762	H1299 N592S vs. H1299 WT
ENSG00000198416	ZNF658B	50.1168	0.725994	0.174114	0.842618	H1299 N592S vs. H1299 WT
ENSG00000204650	LINC02210	121.561	0.725267	0.00170668	0.217602	H1299 N592S vs. H1299 WT
ENSG00000174292	TNK1	2.27693	0.724178	0.657027	NA	H1299 N592S vs. H1299 WT
ENSG00000274175	LOC102723655	10.76	0.723895	0.6355	0.996113	H1299 N592S vs. H1299 WT
ENSG00000261857	MIA	2.072	0.722949	0.790397	NA	H1299 N592S vs. H1299 WT
ENSG00000214787	MS4A4E	11.4805	0.722613	0.291528	0.916451	H1299 N592S vs. H1299 WT
ENSG00000253767	PCDHGA8	2.31367	0.722595	0.707685	NA	H1299 N592S vs. H1299 WT
ENSG00000160460	SPTBN4	18.7556	0.721088	0.455816	0.973585	H1299 N592S vs. H1299 WT
ENSG00000223668	EEF1A1P24	3.50649	0.72105	0.561455	NA	H1299 N592S vs. H1299 WT
ENSG00000206140	TMEM191C	15.6314	0.720599	0.222701	0.878904	H1299 N592S vs. H1299 WT
ENSG00000183066	WBP2NL	2.13325	0.720406	0.679072	NA	H1299 N592S vs. H1299 WT
ENSG00000259399	TGIF2-RAB5IF	262.932	0.720086	0.273149	0.905079	H1299 N592S vs. H1299 WT
ENSG00000162779	AXDND1	2.08739	0.719038	0.586399	NA	H1299 N592S vs. H1299 WT
ENSG00000183287	CCBE1	2119.19	0.718276	0.209824	0.870907	H1299 N592S vs. H1299 WT
ENSG00000237493	AC034102.1	2.57495	0.718218	0.61136	NA	H1299 N592S vs. H1299 WT
ENSG00000243538	RPS26P28	2.21535	0.715839	0.574318	NA	H1299 N592S vs. H1299 WT
ENSG00000224800	RPS27AP6	0.938164	0.715595	0.817452	NA	H1299 N592S vs. H1299 WT
ENSG00000235859	AC006978.1	16.77	0.714429	0.134952	0.803302	H1299 N592S vs. H1299 WT
ENSG00000144339	TMEFF2	246.922	0.714319	0.0734929	0.709091	H1299 N592S vs. H1299 WT
ENSG00000134183	GNAT2	5.37906	0.714072	0.455872	0.973585	H1299 N592S vs. H1299 WT
ENSG00000231466	AL022324.2	1.2907	0.714057	0.790664	NA	H1299 N592S vs. H1299 WT
ENSG00000228305	PRELID1P6	22.2227	0.713533	0.248042	0.886946	H1299 N592S vs. H1299 WT
ENSG00000168135	KCNJ4	6.96757	0.713425	0.64601	0.997241	H1299 N592S vs. H1299 WT
ENSG00000255642	PABPC1P4	0.957943	0.712821	0.781709	NA	H1299 N592S vs. H1299 WT
ENSG00000165905	LARGE2	10.9226	0.711599	0.363676	0.949357	H1299 N592S vs. H1299 WT
ENSG00000243746	EEF1A1P10	5.12434	0.710318	0.444422	0.970197	H1299 N592S vs. H1299 WT
ENSG00000118137	APOA1	1.29569	0.709785	0.701319	NA	H1299 N592S vs. H1299 WT
ENSG00000163219	ARHGAP25	95.3317	0.709473	0.492919	0.977977	H1299 N592S vs. H1299 WT
ENSG00000169862	CTNND2	10.6589	0.709278	0.417013	0.964923	H1299 N592S vs. H1299 WT
ENSG00000164309	CMYA5	17.2417	0.706524	0.306132	0.92722	H1299 N592S vs. H1299 WT
ENSG00000187942	LDLRAD2	5.54726	0.706188	0.517667	0.981193	H1299 N592S vs. H1299 WT
ENSG00000065609	SNAP91	37.4857	0.705946	0.0446519	0.631254	H1299 N592S vs. H1299 WT
ENSG00000128242	GAL3ST1	4.97202	0.705908	0.434691	0.969679	H1299 N592S vs. H1299 WT
ENSG00000050730	TNIP3	1.88025	0.704646	0.752617	NA	H1299 N592S vs. H1299 WT
ENSG00000147606	SLC26A7	4.08169	0.70409	0.621957	0.995385	H1299 N592S vs. H1299 WT
ENSG00000182985	CADM1	1833.1	0.704064	0.403142	0.960282	H1299 N592S vs. H1299 WT
ENSG00000161912	ADCY10P1	4.52018	0.702888	0.564718	0.989294	H1299 N592S vs. H1299 WT
ENSG00000183148	ANKRD20A2P	40.4546	0.702554	0.1621	0.828097	H1299 N592S vs. H1299 WT
ENSG00000224126	UBE2SP2	105.862	0.701278	0.709158	0.998696	H1299 N592S vs. H1299 WT
ENSG00000118526	TCF21	252.302	0.700093	0.474731	0.976512	H1299 N592S vs. H1299 WT
ENSG00000234742	AC144530.1	5.1491	0.699717	0.494876	0.978478	H1299 N592S vs. H1299 WT
ENSG00000159885	ZNF222	147.876	0.698653	0.0110628	0.447285	H1299 N592S vs. H1299 WT
ENSG00000151490	PTPRO	14.1373	0.698064	0.427453	0.967836	H1299 N592S vs. H1299 WT
ENSG00000178567	EPM2AIP1	726.785	0.697875	0.00993078	0.434028	H1299 N592S vs. H1299 WT
ENSG00000249264	EEF1A1P9	27.3896	0.697749	0.218314	0.876868	H1299 N592S vs. H1299 WT
ENSG00000239269	RPSAP4	1.96534	0.696753	0.637748	NA	H1299 N592S vs. H1299 WT
ENSG00000197020	ZNF100	134.608	0.695148	0.398476	0.959173	H1299 N592S vs. H1299 WT
ENSG00000133640	LRRIQ1	33.6962	0.694754	0.231639	0.881325	H1299 N592S vs. H1299 WT
ENSG00000135436	FAM186B	8.15716	0.694328	0.374388	0.94975	H1299 N592S vs. H1299 WT
ENSG00000177752	YIPF7	1.61784	0.694316	0.77667	NA	H1299 N592S vs. H1299 WT
ENSG00000230450	NEK2P4	2.42884	0.693662	0.651462	NA	H1299 N592S vs. H1299 WT
ENSG00000223396	RPS10P7	15.9464	0.692832	0.295059	0.916971	H1299 N592S vs. H1299 WT
ENSG00000230257	NFE4	1.51683	0.692553	0.676412	NA	H1299 N592S vs. H1299 WT
ENSG00000187066	TMEM262	2.76095	0.691854	0.704349	NA	H1299 N592S vs. H1299 WT
ENSG00000175874	CREG2	5.43115	0.691718	0.433343	0.969679	H1299 N592S vs. H1299 WT
ENSG00000225190	PLEKHM1	396.925	0.691269	0.714685	0.998696	H1299 N592S vs. H1299 WT
ENSG00000154016	GRAP	2.81906	0.690633	0.678686	NA	H1299 N592S vs. H1299 WT
ENSG00000242858	AC020899.1	0.977981	0.690012	0.823431	NA	H1299 N592S vs. H1299 WT
ENSG00000155792	DEPTOR	26.9304	0.689766	0.213419	0.873917	H1299 N592S vs. H1299 WT
ENSG00000004468	CD38	4.27259	0.688736	0.6102	0.994766	H1299 N592S vs. H1299 WT
ENSG00000135248	FAM71F1	1.7702	0.688341	0.754665	NA	H1299 N592S vs. H1299 WT
ENSG00000249485	RBBP4P1	1.92763	0.686747	0.593674	NA	H1299 N592S vs. H1299 WT
ENSG00000092929	UNC13D	17.6922	0.685982	0.5128	0.980104	H1299 N592S vs. H1299 WT
ENSG00000143850	PLEKHA6	20.3855	0.68431	0.622496	0.995385	H1299 N592S vs. H1299 WT
ENSG00000196296	ATP2A1	41.9442	0.683521	0.158506	0.825168	H1299 N592S vs. H1299 WT
ENSG00000138449	SLC40A1	79.016	0.681434	0.136606	0.804013	H1299 N592S vs. H1299 WT
ENSG00000213326	RPS7P11	6.6591	0.680688	0.356109	0.947015	H1299 N592S vs. H1299 WT
ENSG00000223722	IFITM3P2	10.2164	0.679287	0.328937	0.936185	H1299 N592S vs. H1299 WT
ENSG00000183831	ANKRD45	39.7979	0.678114	0.206569	0.870907	H1299 N592S vs. H1299 WT
ENSG00000162576	MXRA8	153.872	0.677872	0.152743	0.821567	H1299 N592S vs. H1299 WT
ENSG00000033122	LRRC7	10.3756	0.677807	0.342084	0.942096	H1299 N592S vs. H1299 WT
ENSG00000175697	GPR156	14.9237	0.677785	0.377791	0.94975	H1299 N592S vs. H1299 WT
ENSG00000165702	GFI1B	2.03452	0.67563	0.798877	NA	H1299 N592S vs. H1299 WT
ENSG00000112769	LAMA4	44.7477	0.675366	0.268564	0.903436	H1299 N592S vs. H1299 WT
ENSG00000058866	DGKG	4.76871	0.67506	0.769206	1	H1299 N592S vs. H1299 WT
ENSG00000155465	SLC7A7	27.8887	0.674391	0.163149	0.8288	H1299 N592S vs. H1299 WT
ENSG00000198108	CHSY3	50.8307	0.67429	0.154137	0.822136	H1299 N592S vs. H1299 WT
ENSG00000184584	STING1	489.51	0.672617	0.0311355	0.578581	H1299 N592S vs. H1299 WT
ENSG00000248751	AC004997.1	49.2057	0.672416	0.488242	0.977393	H1299 N592S vs. H1299 WT
ENSG00000204681	GABBR1	42.69	0.671759	0.458473	0.973585	H1299 N592S vs. H1299 WT
ENSG00000213432	RPL17P34	3.36601	0.671749	0.60549	NA	H1299 N592S vs. H1299 WT
ENSG00000155962	CLIC2	14.8547	0.671261	0.421884	0.966241	H1299 N592S vs. H1299 WT
ENSG00000278705	H4C2	4.04193	0.67084	0.590771	0.991604	H1299 N592S vs. H1299 WT
ENSG00000259753	AC068234.1	30.0088	0.670772	0.786759	1	H1299 N592S vs. H1299 WT
ENSG00000021826	CPS1	744.605	0.670462	0.023747	0.558279	H1299 N592S vs. H1299 WT
ENSG00000199415	RNA5SP370	5.90296	0.669794	0.76286	1	H1299 N592S vs. H1299 WT
ENSG00000258900	HNRNPCP1	11.0552	0.669618	0.730303	1	H1299 N592S vs. H1299 WT
ENSG00000137331	IER3	3.08428	0.669486	0.788206	NA	H1299 N592S vs. H1299 WT
ENSG00000171989	LDHAL6B	0.909531	0.668981	0.853838	NA	H1299 N592S vs. H1299 WT
ENSG00000230592	RPSAP8	1.90698	0.667738	0.680283	NA	H1299 N592S vs. H1299 WT
ENSG00000151164	RAD9B	22.4242	0.667402	0.404328	0.960282	H1299 N592S vs. H1299 WT
ENSG00000153495	TEX29	2.59729	0.667324	0.588046	NA	H1299 N592S vs. H1299 WT
ENSG00000163328	GPR155	158.604	0.666491	0.0715408	0.702959	H1299 N592S vs. H1299 WT
ENSG00000235065	RPL24P2	4.26693	0.666423	0.59069	0.991604	H1299 N592S vs. H1299 WT
ENSG00000164128	NPY1R	12.6678	0.66446	0.481741	0.976512	H1299 N592S vs. H1299 WT
ENSG00000061455	PRDM6	50.1773	0.664434	0.653108	0.997241	H1299 N592S vs. H1299 WT
ENSG00000105146	AURKC	16.9649	0.663908	0.319627	0.931252	H1299 N592S vs. H1299 WT
ENSG00000284773	AC114490.3	12.0068	0.663834	0.487477	0.977375	H1299 N592S vs. H1299 WT
ENSG00000081913	PHLPP1	476.29	0.663632	0.000311665	0.0994107	H1299 N592S vs. H1299 WT
ENSG00000254685	FPGT	133.493	0.663485	0.00699839	0.384217	H1299 N592S vs. H1299 WT
ENSG00000284934	DIABLO	1.6389	0.662297	0.819742	NA	H1299 N592S vs. H1299 WT
ENSG00000106927	AMBP	2.36699	0.661855	0.747735	NA	H1299 N592S vs. H1299 WT
ENSG00000196754	S100A2	147.962	0.661311	0.018846	0.53185	H1299 N592S vs. H1299 WT
ENSG00000270136	MICOS10-NBL1	127.393	0.660313	0.0662852	0.686209	H1299 N592S vs. H1299 WT
ENSG00000100344	PNPLA3	308.613	0.659808	0.00170049	0.217602	H1299 N592S vs. H1299 WT
ENSG00000141434	MEP1B	1.86305	0.659158	0.687201	NA	H1299 N592S vs. H1299 WT
ENSG00000286219	NOTCH2NLC	390.114	0.65865	0.0850729	0.729776	H1299 N592S vs. H1299 WT
ENSG00000188388	GOLGA6L3	1.25712	0.657618	0.834393	NA	H1299 N592S vs. H1299 WT
ENSG00000050628	PTGER3	1.81689	0.655152	0.742274	NA	H1299 N592S vs. H1299 WT
ENSG00000270878	AL049869.3	4.09835	0.655042	0.544756	0.987018	H1299 N592S vs. H1299 WT
ENSG00000134532	SOX5	8.4777	0.654981	0.443822	0.969703	H1299 N592S vs. H1299 WT
ENSG00000232456	AL355994.2	2.00333	0.6548	0.63781	NA	H1299 N592S vs. H1299 WT
ENSG00000229097	CALM2P2	1.32811	0.654576	0.74573	NA	H1299 N592S vs. H1299 WT
ENSG00000230756	RHOQP3	24.8082	0.652125	0.348071	0.945222	H1299 N592S vs. H1299 WT
ENSG00000072832	CRMP1	2.78044	0.646449	0.597028	NA	H1299 N592S vs. H1299 WT
ENSG00000227001	NBPF2P	11.8712	0.646427	0.354195	0.946638	H1299 N592S vs. H1299 WT
ENSG00000128610	FEZF1	6.84479	0.643256	0.566926	0.989294	H1299 N592S vs. H1299 WT
ENSG00000285441	SOD2	14.4335	0.641944	0.23216	0.881325	H1299 N592S vs. H1299 WT
ENSG00000253537	PCDHGA7	4.92226	0.641696	0.544575	0.986882	H1299 N592S vs. H1299 WT
ENSG00000129991	TNNI3	1.0455	0.641019	0.782565	NA	H1299 N592S vs. H1299 WT
ENSG00000160179	ABCG1	4.06861	0.640708	0.64647	0.997241	H1299 N592S vs. H1299 WT
ENSG00000171840	NINJ2	5.68771	0.640443	0.497754	0.978478	H1299 N592S vs. H1299 WT
ENSG00000219470	AL355802.1	5.62998	0.640154	0.50542	0.978698	H1299 N592S vs. H1299 WT
ENSG00000241015	TPM3P9	141.838	0.639927	0.00440585	0.327074	H1299 N592S vs. H1299 WT
ENSG00000145107	TM4SF19	18.4684	0.63878	0.240893	0.884247	H1299 N592S vs. H1299 WT
ENSG00000269119	HNRNPA1P52	1.30469	0.638666	0.709329	NA	H1299 N592S vs. H1299 WT
ENSG00000213309	RPL9P18	1.21293	0.638221	0.766579	NA	H1299 N592S vs. H1299 WT
ENSG00000171345	KRT19	3.63992	0.637966	0.660451	NA	H1299 N592S vs. H1299 WT
ENSG00000230849	GOT2P2	3.8212	0.636658	0.574471	0.991265	H1299 N592S vs. H1299 WT
ENSG00000205838	TTC23L	5.19881	0.636469	0.604712	0.993232	H1299 N592S vs. H1299 WT
ENSG00000204815	TTC25	18.6401	0.634907	0.310806	0.928679	H1299 N592S vs. H1299 WT
ENSG00000064886	CHI3L2	9.19873	0.634659	0.41536	0.964865	H1299 N592S vs. H1299 WT
ENSG00000214960	CRPPA	45.1095	0.634555	0.171001	0.838033	H1299 N592S vs. H1299 WT
ENSG00000090534	THPO	1.10531	0.634388	0.776098	NA	H1299 N592S vs. H1299 WT
ENSG00000257594	GALNT4	147.85	0.63345	0.229938	0.881223	H1299 N592S vs. H1299 WT
ENSG00000286614	AL589182.3	10.2319	0.632482	0.60595	0.993644	H1299 N592S vs. H1299 WT
ENSG00000180155	LYNX1	3.27665	0.632425	0.658874	NA	H1299 N592S vs. H1299 WT
ENSG00000258311	AC009779.3	60.3285	0.631219	0.396838	0.957986	H1299 N592S vs. H1299 WT
ENSG00000230207	RPL4P5	9.92575	0.629518	0.375168	0.94975	H1299 N592S vs. H1299 WT
ENSG00000184860	SDR42E1	8.61942	0.628435	0.766776	1	H1299 N592S vs. H1299 WT
ENSG00000233820	AL589843.2	3.70112	0.628136	0.630165	NA	H1299 N592S vs. H1299 WT
ENSG00000188338	SLC38A3	8.11668	0.627716	0.672023	0.997241	H1299 N592S vs. H1299 WT
ENSG00000242299	AC073861.1	6.19074	0.627709	0.492459	0.977977	H1299 N592S vs. H1299 WT
ENSG00000133107	TRPC4	211.116	0.627072	0.0361023	0.595937	H1299 N592S vs. H1299 WT
ENSG00000076258	FMO4	7.50611	0.626385	0.547536	0.987119	H1299 N592S vs. H1299 WT
ENSG00000223718	AC093107.1	1.17015	0.626273	0.763235	NA	H1299 N592S vs. H1299 WT
ENSG00000203943	SAMD13	18.5835	0.62599	0.27126	0.904426	H1299 N592S vs. H1299 WT
ENSG00000140538	NTRK3	10.1398	0.625583	0.707857	0.998696	H1299 N592S vs. H1299 WT
ENSG00000183230	CTNNA3	4.67541	0.623601	0.757673	1	H1299 N592S vs. H1299 WT
ENSG00000260300	-	13.4189	0.623114	0.375206	0.94975	H1299 N592S vs. H1299 WT
ENSG00000197647	ZNF433	100.308	0.623005	0.0489706	0.642772	H1299 N592S vs. H1299 WT
ENSG00000242337	INHCAP	1.13277	0.622743	0.773313	NA	H1299 N592S vs. H1299 WT
ENSG00000181392	SYNE4	8.2979	0.622224	0.502288	0.978645	H1299 N592S vs. H1299 WT
ENSG00000239605	STPG4	3.69838	0.621376	0.673044	NA	H1299 N592S vs. H1299 WT
ENSG00000258539	AC068896.1	16.8409	0.621334	0.408739	0.961776	H1299 N592S vs. H1299 WT
ENSG00000165929	TC2N	2.14499	0.619627	0.732221	NA	H1299 N592S vs. H1299 WT
ENSG00000165028	NIPSNAP3B	18.6393	0.61937	0.408867	0.961776	H1299 N592S vs. H1299 WT
ENSG00000173702	MUC13	4.79043	0.617731	0.647322	0.997241	H1299 N592S vs. H1299 WT
ENSG00000259205	PRKXP1	6.02534	0.617161	0.474585	0.976512	H1299 N592S vs. H1299 WT
ENSG00000261787	TCF24	22.8525	0.616855	0.23082	0.881325	H1299 N592S vs. H1299 WT
ENSG00000182050	MGAT4C	19.2373	0.616382	0.285422	0.910763	H1299 N592S vs. H1299 WT
ENSG00000272693	AC073107.1	6.98351	0.616243	0.64048	0.996391	H1299 N592S vs. H1299 WT
ENSG00000078114	NEBL	10.8301	0.616079	0.583272	0.991509	H1299 N592S vs. H1299 WT
ENSG00000257355	AC008770.1	2.09706	0.615003	0.786889	NA	H1299 N592S vs. H1299 WT
ENSG00000172159	FRMD3	21.0502	0.614931	0.335809	0.939427	H1299 N592S vs. H1299 WT
ENSG00000255769	GOLGA2P10	75.9406	0.614796	0.458697	0.973585	H1299 N592S vs. H1299 WT
ENSG00000160323	ADAMTS13	8.18152	0.61119	0.524601	0.98185	H1299 N592S vs. H1299 WT
ENSG00000134061	CD180	2.14951	0.610912	0.769669	NA	H1299 N592S vs. H1299 WT
ENSG00000259556	AC090971.4	2.58708	0.609192	0.673531	NA	H1299 N592S vs. H1299 WT
ENSG00000166780	BMERB1	510.632	0.609004	0.0104765	0.441367	H1299 N592S vs. H1299 WT
ENSG00000258555	SPECC1L-ADORA2A	55.3159	0.608526	0.740612	1	H1299 N592S vs. H1299 WT
ENSG00000160678	S100A1	4.97825	0.606386	0.565675	0.989294	H1299 N592S vs. H1299 WT
ENSG00000196302	AC146944.1	4.82787	0.605863	0.855236	1	H1299 N592S vs. H1299 WT
ENSG00000267736	HMGB2P1	1.386	0.605743	0.763401	NA	H1299 N592S vs. H1299 WT
ENSG00000115290	GRB14	3.95189	0.605737	0.659164	0.997241	H1299 N592S vs. H1299 WT
ENSG00000261717	AC009163.5	5.43988	0.605677	0.644296	0.997241	H1299 N592S vs. H1299 WT
ENSG00000262660	AC139530.2	246.502	0.605002	0.68303	0.99839	H1299 N592S vs. H1299 WT
ENSG00000213862	AC044787.1	3.69659	0.60471	0.60913	NA	H1299 N592S vs. H1299 WT
ENSG00000151062	CACNA2D4	69.2365	0.604672	0.158943	0.825168	H1299 N592S vs. H1299 WT
ENSG00000166446	CDYL2	16.1555	0.603919	0.550988	0.98797	H1299 N592S vs. H1299 WT
ENSG00000112053	SLC26A8	0.982185	0.603062	0.823778	NA	H1299 N592S vs. H1299 WT
ENSG00000204520	MICA	27.8433	0.602194	0.657571	0.997241	H1299 N592S vs. H1299 WT
ENSG00000079841	RIMS1	1.79022	0.601844	0.72008	NA	H1299 N592S vs. H1299 WT
ENSG00000107738	VSIR	186.791	0.60183	0.183357	0.854417	H1299 N592S vs. H1299 WT
ENSG00000204103	MAFB	86.731	0.600752	0.495589	0.978478	H1299 N592S vs. H1299 WT
ENSG00000182459	TEX19	11.6659	0.600745	0.283654	0.910685	H1299 N592S vs. H1299 WT
ENSG00000171116	HSFX1	5.51111	0.599433	0.579371	0.991265	H1299 N592S vs. H1299 WT
ENSG00000140675	SLC5A2	28.0784	0.599162	0.381208	0.95149	H1299 N592S vs. H1299 WT
ENSG00000137393	RNF144B	346.094	0.599139	0.651765	0.997241	H1299 N592S vs. H1299 WT
ENSG00000168077	SCARA3	420.572	0.598863	0.177331	0.84621	H1299 N592S vs. H1299 WT
ENSG00000112561	TFEB	74.6293	0.59844	0.154034	0.822136	H1299 N592S vs. H1299 WT
ENSG00000145569	OTULINL	155.718	0.597993	0.0801173	0.7212	H1299 N592S vs. H1299 WT
ENSG00000185641	AC034236.1	2.73853	0.595279	0.664791	NA	H1299 N592S vs. H1299 WT
ENSG00000167653	PSCA	21.5308	0.594461	0.523793	0.98185	H1299 N592S vs. H1299 WT
ENSG00000039068	CDH1	6.52099	0.593236	0.566807	0.989294	H1299 N592S vs. H1299 WT
ENSG00000135697	BCO1	2.15259	0.592749	0.749646	NA	H1299 N592S vs. H1299 WT
ENSG00000164011	ZNF691	171.564	0.592306	0.00266075	0.272265	H1299 N592S vs. H1299 WT
ENSG00000182986	ZNF320	86.263	0.591428	0.00859179	0.414223	H1299 N592S vs. H1299 WT
ENSG00000213757	RPS3AP20	14.0867	0.59126	0.337661	0.940921	H1299 N592S vs. H1299 WT
ENSG00000152611	CAPSL	14.7426	0.591183	0.636729	0.996113	H1299 N592S vs. H1299 WT
ENSG00000163701	IL17RE	13.0066	0.590911	0.52639	0.98185	H1299 N592S vs. H1299 WT
ENSG00000284626	AC091167.7	3.42372	0.590711	0.743735	NA	H1299 N592S vs. H1299 WT
ENSG00000236090	LDHAP3	51.0073	0.589704	0.244262	0.884663	H1299 N592S vs. H1299 WT
ENSG00000175087	PDIK1L	144.084	0.589188	0.0317665	0.578581	H1299 N592S vs. H1299 WT
ENSG00000117472	TSPAN1	37.5436	0.587856	0.279573	0.909315	H1299 N592S vs. H1299 WT
ENSG00000203499	IQANK1	3.31672	0.586973	0.717503	NA	H1299 N592S vs. H1299 WT
ENSG00000166548	TK2	539.584	0.586894	0.00060109	0.145155	H1299 N592S vs. H1299 WT
ENSG00000228232	GAPDHP1	10.0878	0.586544	0.415778	0.964865	H1299 N592S vs. H1299 WT
ENSG00000197558	SSPOP	4.12063	0.586409	0.621007	0.995385	H1299 N592S vs. H1299 WT
ENSG00000165923	AGBL2	46.3697	0.586079	0.324119	0.934	H1299 N592S vs. H1299 WT
ENSG00000015285	WAS	11.914	0.585817	0.435373	0.969679	H1299 N592S vs. H1299 WT
ENSG00000204128	C2orf72	24.3158	0.584655	0.284345	0.910685	H1299 N592S vs. H1299 WT
ENSG00000128000	ZNF780B	213.843	0.583864	0.154157	0.822136	H1299 N592S vs. H1299 WT
ENSG00000251485	AC068134.3	11.5047	0.583803	0.404522	0.960282	H1299 N592S vs. H1299 WT
ENSG00000176933	TOB2P1	34.0735	0.583746	0.131866	0.799649	H1299 N592S vs. H1299 WT
ENSG00000154545	MAGED4	71.3369	0.582967	0.372359	0.949388	H1299 N592S vs. H1299 WT
ENSG00000183943	PRKX	619.292	0.582962	1.27385e-07	0.000319355	H1299 N592S vs. H1299 WT
ENSG00000149527	PLCH2	1.06927	0.582426	0.849001	NA	H1299 N592S vs. H1299 WT
ENSG00000228872	CSP1	5.38917	0.582142	0.541927	0.986314	H1299 N592S vs. H1299 WT
ENSG00000120899	PTK2B	37.4103	0.581477	0.169194	0.83456	H1299 N592S vs. H1299 WT
ENSG00000285713	-	3.1476	0.581388	0.684217	NA	H1299 N592S vs. H1299 WT
ENSG00000251411	AC093827.3	1.38283	0.581022	0.75249	NA	H1299 N592S vs. H1299 WT
ENSG00000118514	ALDH8A1	5.05235	0.580369	0.587686	0.991604	H1299 N592S vs. H1299 WT
ENSG00000100027	YPEL1	40.9078	0.579734	0.132846	0.79994	H1299 N592S vs. H1299 WT
ENSG00000006016	CRLF1	13.3257	0.579723	0.5787	0.991265	H1299 N592S vs. H1299 WT
ENSG00000168298	H1-4	22.5014	0.579508	0.401444	0.960282	H1299 N592S vs. H1299 WT
ENSG00000128422	KRT17	1235.91	0.57821	0.728863	1	H1299 N592S vs. H1299 WT
ENSG00000135346	CGA	1.63506	0.578168	0.779068	NA	H1299 N592S vs. H1299 WT
ENSG00000157152	SYN2	6.3145	0.57491	0.522772	0.98185	H1299 N592S vs. H1299 WT
ENSG00000196408	NOXO1	2.07485	0.574517	0.665917	NA	H1299 N592S vs. H1299 WT
ENSG00000117400	MPL	1.04832	0.573844	0.832068	NA	H1299 N592S vs. H1299 WT
ENSG00000184613	NELL2	11.759	0.573835	0.554432	0.98797	H1299 N592S vs. H1299 WT
ENSG00000183208	GDPGP1	76.6632	0.573111	0.156367	0.824776	H1299 N592S vs. H1299 WT
ENSG00000277406	SEC22B4P	58.8527	0.572793	0.0602021	0.668804	H1299 N592S vs. H1299 WT
ENSG00000226360	RPL10AP6	4.26363	0.572485	0.532849	0.98185	H1299 N592S vs. H1299 WT
ENSG00000228836	CT45A5	24.2609	0.572288	0.178469	0.848152	H1299 N592S vs. H1299 WT
ENSG00000243978	RTL9	36.5106	0.572047	0.274345	0.905233	H1299 N592S vs. H1299 WT
ENSG00000273654	AC020904.2	10.3863	0.571545	0.415383	0.964865	H1299 N592S vs. H1299 WT
ENSG00000184906	AMYH02020865.1	2.33994	0.571425	0.86794	NA	H1299 N592S vs. H1299 WT
ENSG00000072201	LNX1	3.00316	0.570823	0.674459	NA	H1299 N592S vs. H1299 WT
ENSG00000235568	NFAM1	4.9302	0.570671	0.66828	0.997241	H1299 N592S vs. H1299 WT
ENSG00000140527	WDR93	2.06092	0.569394	0.716679	NA	H1299 N592S vs. H1299 WT
ENSG00000003436	TFPI	2380.89	0.568744	0.513003	0.980104	H1299 N592S vs. H1299 WT
ENSG00000154864	PIEZO2	698.087	0.568411	0.0616745	0.67274	H1299 N592S vs. H1299 WT
ENSG00000215790	SLC35E2A	242.963	0.566392	0.00898658	0.415288	H1299 N592S vs. H1299 WT
ENSG00000196415	PRTN3	5.49636	0.566137	0.581526	0.991503	H1299 N592S vs. H1299 WT
ENSG00000277639	AC007906.2	9.16683	0.566128	0.520461	0.981537	H1299 N592S vs. H1299 WT
ENSG00000182575	NXPH3	4.6544	0.566005	0.626655	0.995765	H1299 N592S vs. H1299 WT
ENSG00000257907	EEF1A1P17	2.30688	0.565752	0.660726	NA	H1299 N592S vs. H1299 WT
ENSG00000077264	PAK3	72.9777	0.565748	0.099388	0.753905	H1299 N592S vs. H1299 WT
ENSG00000124587	PEX6	250.412	0.564441	0.356025	0.947015	H1299 N592S vs. H1299 WT
ENSG00000253953	PCDHGB4	2.4876	0.564156	0.726692	NA	H1299 N592S vs. H1299 WT
ENSG00000137700	SLC37A4	266.265	0.562914	0.0030338	0.287732	H1299 N592S vs. H1299 WT
ENSG00000214199	EEF1A1P12	40.9762	0.561987	0.129229	0.796104	H1299 N592S vs. H1299 WT
ENSG00000183098	GPC6	723.311	0.56196	0.0101133	0.43464	H1299 N592S vs. H1299 WT
ENSG00000285257	AL157893.1	4.07783	0.561882	0.619629	0.995153	H1299 N592S vs. H1299 WT
ENSG00000133101	CCNA1	17.9102	0.56179	0.242581	0.884247	H1299 N592S vs. H1299 WT
ENSG00000196208	GREB1	55.4507	0.559922	0.241235	0.884247	H1299 N592S vs. H1299 WT
ENSG00000226124	FTCDNL1	15.5222	0.559227	0.385747	0.951696	H1299 N592S vs. H1299 WT
ENSG00000171631	P2RY6	3.64978	0.558972	0.624029	NA	H1299 N592S vs. H1299 WT
ENSG00000229007	EXOSC3P1	3.43583	0.55877	0.702389	NA	H1299 N592S vs. H1299 WT
ENSG00000135469	COQ10A	153.288	0.557936	0.0212341	0.539192	H1299 N592S vs. H1299 WT
ENSG00000143429	LSP1P4	216.07	0.55759	0.0242022	0.560938	H1299 N592S vs. H1299 WT
ENSG00000229676	ZNF492	10.6456	0.55741	0.377581	0.94975	H1299 N592S vs. H1299 WT
ENSG00000196358	NTNG2	16.0873	0.557222	0.422895	0.966241	H1299 N592S vs. H1299 WT
ENSG00000091137	SLC26A4	19.6409	0.55718	0.47135	0.976456	H1299 N592S vs. H1299 WT
ENSG00000254893	AC113404.3	7.36367	0.556916	0.675215	0.997536	H1299 N592S vs. H1299 WT
ENSG00000255073	ZFP91-CNTF	73.0097	0.556869	0.17579	0.84567	H1299 N592S vs. H1299 WT
ENSG00000119965	C10orf88	329.32	0.556102	0.0563366	0.667536	H1299 N592S vs. H1299 WT
ENSG00000183251	OR51B4	7.22427	0.555467	0.470264	0.976083	H1299 N592S vs. H1299 WT
ENSG00000214174	AMZ2P1	77.7471	0.554699	0.0394626	0.607833	H1299 N592S vs. H1299 WT
ENSG00000124092	CTCFL	8.22765	0.554234	0.497378	0.978478	H1299 N592S vs. H1299 WT
ENSG00000234882	EIF3EP1	38.23	0.551195	0.183298	0.854408	H1299 N592S vs. H1299 WT
ENSG00000217094	PPIAP31	3.59551	0.55108	0.600093	NA	H1299 N592S vs. H1299 WT
ENSG00000276418	AC036214.3	9.69849	0.55071	0.478034	0.976512	H1299 N592S vs. H1299 WT
ENSG00000239218	RPS20P22	3.76263	0.550462	0.706233	0.998696	H1299 N592S vs. H1299 WT
ENSG00000134363	FST	2140.93	0.54923	0.103473	0.758497	H1299 N592S vs. H1299 WT
ENSG00000123096	SSPN	90.1519	0.548738	0.215977	0.876716	H1299 N592S vs. H1299 WT
ENSG00000242085	RPS20P33	2.19504	0.546895	0.736067	NA	H1299 N592S vs. H1299 WT
ENSG00000212829	RPS26P3	3.61955	0.546764	0.578253	NA	H1299 N592S vs. H1299 WT
ENSG00000154493	C10orf90	12.8678	0.54646	0.439982	0.969679	H1299 N592S vs. H1299 WT
ENSG00000244313	AC024293.1	15.6298	0.546347	0.421949	0.966241	H1299 N592S vs. H1299 WT
ENSG00000183281	PLGLB1	8.99408	0.545736	0.5291	0.98185	H1299 N592S vs. H1299 WT
ENSG00000241506	PSMC1P1	362.156	0.545127	0.114425	0.782053	H1299 N592S vs. H1299 WT
ENSG00000162878	PKDCC	61.6168	0.544846	0.476994	0.976512	H1299 N592S vs. H1299 WT
ENSG00000223509	AC135983.3	106.517	0.543346	0.196373	0.863138	H1299 N592S vs. H1299 WT
ENSG00000173801	JUP	52.825	0.542986	0.422601	0.966241	H1299 N592S vs. H1299 WT
ENSG00000089847	ANKRD24	6.62988	0.541591	0.601421	0.992875	H1299 N592S vs. H1299 WT
ENSG00000175787	ZNF169	48.4458	0.541207	0.184814	0.856633	H1299 N592S vs. H1299 WT
ENSG00000172748	ZNF596	50.9008	0.540506	0.244282	0.884663	H1299 N592S vs. H1299 WT
ENSG00000173838	MARCHF10	10.0921	0.539753	0.588064	0.991604	H1299 N592S vs. H1299 WT
ENSG00000172296	SPTLC3	55.2829	0.539509	0.71979	0.99979	H1299 N592S vs. H1299 WT
ENSG00000151846	PABPC3	2.95246	0.539294	0.629616	NA	H1299 N592S vs. H1299 WT
ENSG00000169297	NR0B1	5.41215	0.53778	0.602186	0.992875	H1299 N592S vs. H1299 WT
ENSG00000241020	AP000873.1	15.7208	0.53718	0.523394	0.98185	H1299 N592S vs. H1299 WT
ENSG00000172006	ZNF554	60.4883	0.536364	0.0978383	0.750859	H1299 N592S vs. H1299 WT
ENSG00000072133	RPS6KA6	216.112	0.534457	0.185406	0.857033	H1299 N592S vs. H1299 WT
ENSG00000154654	NCAM2	70.7499	0.534385	0.655935	0.997241	H1299 N592S vs. H1299 WT
ENSG00000186715	MST1L	7.0053	0.53355	0.500314	0.978645	H1299 N592S vs. H1299 WT
ENSG00000198744	MTCO3P12	21.6836	0.532991	0.283457	0.910685	H1299 N592S vs. H1299 WT
ENSG00000160325	CACFD1	81.9627	0.531569	0.080109	0.7212	H1299 N592S vs. H1299 WT
ENSG00000162745	OLFML2B	111.278	0.530556	0.208636	0.870907	H1299 N592S vs. H1299 WT
ENSG00000023892	DEF6	31.9794	0.530529	0.530341	0.98185	H1299 N592S vs. H1299 WT
ENSG00000178458	H3P16	3.05176	0.529499	0.735453	NA	H1299 N592S vs. H1299 WT
ENSG00000107742	SPOCK2	23.6244	0.529175	0.634652	0.996029	H1299 N592S vs. H1299 WT
ENSG00000219626	FAM228B	22.0923	0.528979	0.311557	0.928679	H1299 N592S vs. H1299 WT
ENSG00000178752	ERFE	541.825	0.528952	0.00519532	0.341972	H1299 N592S vs. H1299 WT
ENSG00000197837	H4-16	12.6223	0.528405	0.365701	0.949357	H1299 N592S vs. H1299 WT
ENSG00000255397	AC022182.3	1.68658	0.528026	0.73269	NA	H1299 N592S vs. H1299 WT
ENSG00000188542	DUSP28	72.1235	0.527227	0.196652	0.863659	H1299 N592S vs. H1299 WT
ENSG00000251669	FAM86EP	79.612	0.526939	0.0508503	0.652743	H1299 N592S vs. H1299 WT
ENSG00000161405	IKZF3	12.0211	0.525945	0.443053	0.969679	H1299 N592S vs. H1299 WT
ENSG00000243904	RPSAP5	2.51432	0.524682	0.697598	NA	H1299 N592S vs. H1299 WT
ENSG00000203797	DDO	31.5578	0.524425	0.293843	0.916451	H1299 N592S vs. H1299 WT
ENSG00000256566	AL049650.2	20.6121	0.523943	0.449626	0.971767	H1299 N592S vs. H1299 WT
ENSG00000125384	PTGER2	125.469	0.523406	0.638777	0.996113	H1299 N592S vs. H1299 WT
ENSG00000142661	MYOM3	4.68529	0.522993	0.657051	0.997241	H1299 N592S vs. H1299 WT
ENSG00000188199	NUTM2B	8.0927	0.52278	0.672226	0.997241	H1299 N592S vs. H1299 WT
ENSG00000153930	ANKFN1	13.2964	0.522569	0.75853	1	H1299 N592S vs. H1299 WT
ENSG00000142619	PADI3	60.0689	0.522569	0.39194	0.954437	H1299 N592S vs. H1299 WT
ENSG00000256625	AC092747.2	3.30493	0.521804	0.732833	NA	H1299 N592S vs. H1299 WT
ENSG00000213443	AC007068.1	9.84223	0.521378	0.433955	0.969679	H1299 N592S vs. H1299 WT
ENSG00000242498	ARPIN	584.912	0.521305	0.0186685	0.53185	H1299 N592S vs. H1299 WT
ENSG00000178917	ZNF852	102.404	0.520724	0.0316814	0.578581	H1299 N592S vs. H1299 WT
ENSG00000150636	CCDC102B	17.9161	0.520127	0.489774	0.977677	H1299 N592S vs. H1299 WT
ENSG00000187792	ZNF70	352.673	0.52001	0.0116827	0.451753	H1299 N592S vs. H1299 WT
ENSG00000125966	MMP24	32.6786	0.519493	0.268652	0.903436	H1299 N592S vs. H1299 WT
ENSG00000177981	ASB8	733.406	0.519217	0.003243	0.290703	H1299 N592S vs. H1299 WT
ENSG00000010361	FUZ	74.8537	0.519064	0.125854	0.795405	H1299 N592S vs. H1299 WT
ENSG00000170049	KCNAB3	19.8742	0.518187	0.264986	0.901549	H1299 N592S vs. H1299 WT
ENSG00000100060	MFNG	3.8725	0.51773	0.755183	1	H1299 N592S vs. H1299 WT
ENSG00000251569	AC093899.2	9.55655	0.517726	0.700447	0.998696	H1299 N592S vs. H1299 WT
ENSG00000135828	RNASEL	7.7686	0.516531	0.701051	0.998696	H1299 N592S vs. H1299 WT
ENSG00000253710	ALG11	990.62	0.51646	0.000290231	0.0994107	H1299 N592S vs. H1299 WT
ENSG00000123570	RAB9B	39.6371	0.516209	0.256873	0.897776	H1299 N592S vs. H1299 WT
ENSG00000184260	H2AC20	13.9276	0.516001	0.568768	0.989294	H1299 N592S vs. H1299 WT
ENSG00000176884	GRIN1	8.1616	0.515994	0.502514	0.978645	H1299 N592S vs. H1299 WT
ENSG00000270441	AC135506.1	1.76737	0.51518	0.747554	NA	H1299 N592S vs. H1299 WT
ENSG00000138769	CDKL2	87.8235	0.514295	0.162179	0.828097	H1299 N592S vs. H1299 WT
ENSG00000249855	EEF1A1P19	30.0523	0.514115	0.176022	0.84567	H1299 N592S vs. H1299 WT
ENSG00000285304	Z83844.3	177.042	0.514049	0.673452	0.997241	H1299 N592S vs. H1299 WT
ENSG00000236480	PKMP1	1.5907	0.513573	0.808367	NA	H1299 N592S vs. H1299 WT
ENSG00000111877	MCM9	420.749	0.513328	0.000135545	0.0657697	H1299 N592S vs. H1299 WT
ENSG00000189164	ZNF527	148.486	0.512986	0.0897938	0.735764	H1299 N592S vs. H1299 WT
ENSG00000232346	Z74021.1	1.44536	0.512862	0.726107	NA	H1299 N592S vs. H1299 WT
ENSG00000179583	CIITA	50.9226	0.511685	0.388064	0.951938	H1299 N592S vs. H1299 WT
ENSG00000226065	ZBTB45P2	2.11989	0.511228	0.882254	NA	H1299 N592S vs. H1299 WT
ENSG00000203780	FANK1	56.1627	0.510973	0.16613	0.830247	H1299 N592S vs. H1299 WT
ENSG00000217416	ISCA1P1	76.9257	0.510839	0.0871484	0.734273	H1299 N592S vs. H1299 WT
ENSG00000233325	MIPEPP3	4.99416	0.510758	0.665212	0.997241	H1299 N592S vs. H1299 WT
ENSG00000139985	ADAM21	8.59548	0.51067	0.725992	1	H1299 N592S vs. H1299 WT
ENSG00000188649	CC2D2B	1.74742	0.508995	0.778051	NA	H1299 N592S vs. H1299 WT
ENSG00000196646	ZNF136	198.017	0.508771	0.0476531	0.639608	H1299 N592S vs. H1299 WT
ENSG00000151617	EDNRA	31.3788	0.508613	0.34906	0.945222	H1299 N592S vs. H1299 WT
ENSG00000124882	EREG	148.563	0.508269	0.59058	0.991604	H1299 N592S vs. H1299 WT
ENSG00000164116	GUCY1A1	13.3207	0.507897	0.545434	0.987119	H1299 N592S vs. H1299 WT
ENSG00000284969	AL049629.2	6.56635	0.505845	0.651398	0.997241	H1299 N592S vs. H1299 WT
ENSG00000167476	JSRP1	31.5005	0.505052	0.504047	0.978645	H1299 N592S vs. H1299 WT
ENSG00000174599	TRAM1L1	25.0118	0.50449	0.242759	0.884247	H1299 N592S vs. H1299 WT
ENSG00000003400	CASP10	25.2356	0.503778	0.512849	0.980104	H1299 N592S vs. H1299 WT
ENSG00000137842	TMEM62	178.075	0.503437	0.375832	0.94975	H1299 N592S vs. H1299 WT
ENSG00000186868	MAPT	65.1581	0.503436	0.490093	0.977677	H1299 N592S vs. H1299 WT
ENSG00000204227	RING1	642.877	0.502191	0.698067	0.998696	H1299 N592S vs. H1299 WT
ENSG00000159409	CELF3	3.14979	0.501185	0.79599	NA	H1299 N592S vs. H1299 WT
ENSG00000170500	LONRF2	15.9522	0.50063	0.459015	0.973585	H1299 N592S vs. H1299 WT
ENSG00000054179	ENTPD2	0.966446	0.500262	0.879815	NA	H1299 N592S vs. H1299 WT
ENSG00000100100	PIK3IP1	17.4689	0.500183	0.4105	0.96277	H1299 N592S vs. H1299 WT
ENSG00000269755	AC008758.6	5.12501	0.499506	0.725418	1	H1299 N592S vs. H1299 WT
ENSG00000260128	ULK4P2	25.5556	0.499232	0.48613	0.977202	H1299 N592S vs. H1299 WT
ENSG00000255200	PGAM1P8	9.05482	0.499155	0.456029	0.973585	H1299 N592S vs. H1299 WT
ENSG00000147485	PXDNL	1.46697	0.498619	0.829579	NA	H1299 N592S vs. H1299 WT
ENSG00000164181	ELOVL7	54.0387	0.498506	0.192796	0.860615	H1299 N592S vs. H1299 WT
ENSG00000178685	PARP10	244.289	0.496617	0.0290242	0.571289	H1299 N592S vs. H1299 WT
ENSG00000189195	BTBD8	86.3659	0.496447	0.299632	0.922822	H1299 N592S vs. H1299 WT
ENSG00000113946	CLDN16	5.05312	0.496433	0.702692	0.998696	H1299 N592S vs. H1299 WT
ENSG00000149295	DRD2	1.30988	0.495976	0.786846	NA	H1299 N592S vs. H1299 WT
ENSG00000003137	CYP26B1	30.6925	0.495892	0.308205	0.928468	H1299 N592S vs. H1299 WT
ENSG00000178607	ERN1	797.261	0.49576	0.0143251	0.486533	H1299 N592S vs. H1299 WT
ENSG00000248278	SUMO2P17	5.49621	0.495533	0.590323	0.991604	H1299 N592S vs. H1299 WT
ENSG00000127989	MTERF1	211.736	0.494646	0.0357258	0.59415	H1299 N592S vs. H1299 WT
ENSG00000197653	DNAH10	5.89439	0.494534	0.721879	0.99979	H1299 N592S vs. H1299 WT
ENSG00000163909	HEYL	7.70738	0.49309	0.459762	0.973585	H1299 N592S vs. H1299 WT
ENSG00000225950	NTF4	2.76279	0.492462	0.737519	NA	H1299 N592S vs. H1299 WT
ENSG00000183718	TRIM52	228.131	0.492436	0.0176562	0.528533	H1299 N592S vs. H1299 WT
ENSG00000162687	KCNT2	103.551	0.492322	0.0647617	0.680745	H1299 N592S vs. H1299 WT
ENSG00000067191	CACNB1	252.39	0.492124	0.0646159	0.680459	H1299 N592S vs. H1299 WT
ENSG00000176566	DCAF4L2	1.44968	0.492122	0.8327	NA	H1299 N592S vs. H1299 WT
ENSG00000251634	NAIPP4	10.3011	0.491692	0.904301	1	H1299 N592S vs. H1299 WT
ENSG00000197580	BCO2	13.8443	0.490409	0.603648	0.993232	H1299 N592S vs. H1299 WT
ENSG00000169193	CCDC126	162.503	0.489137	0.0513856	0.653927	H1299 N592S vs. H1299 WT
ENSG00000173295	FAM86B3P	53.6082	0.488821	0.206324	0.870907	H1299 N592S vs. H1299 WT
ENSG00000233013	FAM157B	25.9714	0.48831	0.306833	0.927343	H1299 N592S vs. H1299 WT
ENSG00000211454	AKR7L	6.86995	0.487005	0.629792	0.995765	H1299 N592S vs. H1299 WT
ENSG00000231767	RPS27AP5	3.8936	0.486071	0.733187	1	H1299 N592S vs. H1299 WT
ENSG00000280571	AC006059.2	47.4416	0.485635	0.727448	1	H1299 N592S vs. H1299 WT
ENSG00000164142	FAM160A1	256.292	0.484992	0.0447357	0.631844	H1299 N592S vs. H1299 WT
ENSG00000116711	PLA2G4A	20.0002	0.483667	0.418265	0.965563	H1299 N592S vs. H1299 WT
ENSG00000226221	RPL26P19	8.07757	0.482203	0.565937	0.989294	H1299 N592S vs. H1299 WT
ENSG00000214029	ZNF891	127.526	0.482025	0.123932	0.794623	H1299 N592S vs. H1299 WT
ENSG00000145147	SLIT2	2819.92	0.48127	0.00645977	0.37229	H1299 N592S vs. H1299 WT
ENSG00000238105	GOLGA2P5	14.0357	0.48058	0.622685	0.995385	H1299 N592S vs. H1299 WT
ENSG00000181638	ZFP41	377.959	0.480504	0.0531048	0.660931	H1299 N592S vs. H1299 WT
ENSG00000213104	NPM1P46	0.949255	0.480342	0.854667	NA	H1299 N592S vs. H1299 WT
ENSG00000231887	PRH1	19.1965	0.479734	0.49775	0.978478	H1299 N592S vs. H1299 WT
ENSG00000188234	AGAP4	156.892	0.47904	0.0810978	0.723679	H1299 N592S vs. H1299 WT
ENSG00000270316	BORCS7-ASMT	1.56352	0.478712	0.794435	NA	H1299 N592S vs. H1299 WT
ENSG00000111341	MGP	33.2469	0.478524	0.310491	0.928679	H1299 N592S vs. H1299 WT
ENSG00000241361	SLC25A24P1	20.7455	0.478191	0.396657	0.957986	H1299 N592S vs. H1299 WT
ENSG00000255346	NOX5	14.4491	0.478061	0.455315	0.973585	H1299 N592S vs. H1299 WT
ENSG00000171227	TMEM37	1.95057	0.477807	0.780091	NA	H1299 N592S vs. H1299 WT
ENSG00000230979	AC079250.1	5.42752	0.477594	0.575155	0.991265	H1299 N592S vs. H1299 WT
ENSG00000224786	CETN4P	7.30136	0.476885	0.525464	0.98185	H1299 N592S vs. H1299 WT
ENSG00000172339	ALG14	422.754	0.474749	0.0186013	0.53185	H1299 N592S vs. H1299 WT
ENSG00000038295	TLL1	66.0354	0.473978	0.573563	0.991265	H1299 N592S vs. H1299 WT
ENSG00000235082	SUMO1P3	1.10951	0.473223	0.860559	NA	H1299 N592S vs. H1299 WT
ENSG00000213145	CRIP1	3.47996	0.472942	0.758966	NA	H1299 N592S vs. H1299 WT
ENSG00000106546	AHR	1212.67	0.472937	0.00353503	0.290703	H1299 N592S vs. H1299 WT
ENSG00000269069	AC007842.1	20.8455	0.472266	0.311153	0.928679	H1299 N592S vs. H1299 WT
ENSG00000167103	PIP5KL1	45.4438	0.472081	0.173778	0.842618	H1299 N592S vs. H1299 WT
ENSG00000171570	RAB4B-EGLN2	2.61238	0.471813	0.752428	NA	H1299 N592S vs. H1299 WT
ENSG00000164440	TXLNB	1.11441	0.471634	0.819087	NA	H1299 N592S vs. H1299 WT
ENSG00000172765	TMCC1	389.85	0.471284	0.0341554	0.586356	H1299 N592S vs. H1299 WT
ENSG00000257542	OR7E47P	4.29061	0.47089	0.729043	1	H1299 N592S vs. H1299 WT
ENSG00000149212	SESN3	42.8465	0.470659	0.484226	0.976512	H1299 N592S vs. H1299 WT
ENSG00000244627	TPTEP2	24.5614	0.470192	0.352221	0.946305	H1299 N592S vs. H1299 WT
ENSG00000213700	RPL17P50	6.65614	0.470036	0.614397	0.995153	H1299 N592S vs. H1299 WT
ENSG00000220685	RP11-530A18.1	9.1259	0.470014	0.466672	0.974955	H1299 N592S vs. H1299 WT
ENSG00000171044	XKR6	53.5773	0.469878	0.206674	0.870907	H1299 N592S vs. H1299 WT
ENSG00000213385	AC105052.2	16.7366	0.469417	0.509171	0.980104	H1299 N592S vs. H1299 WT
ENSG00000277304	AC142086.6	20.3751	0.468362	0.522461	0.98185	H1299 N592S vs. H1299 WT
ENSG00000105642	KCNN1	2.67797	0.467911	0.802772	NA	H1299 N592S vs. H1299 WT
ENSG00000171798	KNDC1	15.3972	0.467714	0.632681	0.996	H1299 N592S vs. H1299 WT
ENSG00000227992	AC108463.1	19.6579	0.467641	0.440681	0.969679	H1299 N592S vs. H1299 WT
ENSG00000172403	SYNPO2	9.80086	0.467626	0.657427	0.997241	H1299 N592S vs. H1299 WT
ENSG00000230524	COL6A4P1	1.71783	0.467082	0.812323	NA	H1299 N592S vs. H1299 WT
ENSG00000215899	AC209007.1	1.37689	0.466594	0.838622	NA	H1299 N592S vs. H1299 WT
ENSG00000251639	AC092535.3	3.74504	0.466053	0.706931	0.998696	H1299 N592S vs. H1299 WT
ENSG00000214110	LDHAP4	152.91	0.466051	0.142561	0.80889	H1299 N592S vs. H1299 WT
ENSG00000139626	ITGB7	8.19981	0.46579	0.742989	1	H1299 N592S vs. H1299 WT
ENSG00000247627	MTND4P12	52.7549	0.465774	0.377162	0.94975	H1299 N592S vs. H1299 WT
ENSG00000271699	SNX29P2	6.12863	0.465373	0.725095	0.99996	H1299 N592S vs. H1299 WT
ENSG00000198515	CNGA1	8.20435	0.464825	0.644678	0.997241	H1299 N592S vs. H1299 WT
ENSG00000186481	ANKRD20A5P	4.87245	0.464649	0.775171	1	H1299 N592S vs. H1299 WT
ENSG00000203722	RAET1G	25.1229	0.464265	0.311606	0.928679	H1299 N592S vs. H1299 WT
ENSG00000123453	SARDH	67.3009	0.463058	0.63785	0.996113	H1299 N592S vs. H1299 WT
ENSG00000066185	ZMYND12	2.55975	0.462508	0.775192	NA	H1299 N592S vs. H1299 WT
ENSG00000234009	RPL5P34	4.56056	0.462296	0.665498	0.997241	H1299 N592S vs. H1299 WT
ENSG00000274879	AC009804.1	1.08195	0.461866	0.832399	NA	H1299 N592S vs. H1299 WT
ENSG00000158050	DUSP2	5.57203	0.461845	0.61179	0.995153	H1299 N592S vs. H1299 WT
ENSG00000179292	TMEM151A	4.74197	0.461821	0.665536	0.997241	H1299 N592S vs. H1299 WT
ENSG00000236297	AC048351.1	1.15201	0.461464	0.832248	NA	H1299 N592S vs. H1299 WT
ENSG00000213903	LTB4R	163.444	0.460187	0.278711	0.908848	H1299 N592S vs. H1299 WT
ENSG00000114757	PEX5L	2.51245	0.459939	0.834345	NA	H1299 N592S vs. H1299 WT
ENSG00000274641	H2BC17	15.4257	0.458848	0.446318	0.970832	H1299 N592S vs. H1299 WT
ENSG00000137270	GCM1	3.48757	0.458585	0.657359	NA	H1299 N592S vs. H1299 WT
ENSG00000269226	TMSB15B	48.1825	0.458432	0.33443	0.939227	H1299 N592S vs. H1299 WT
ENSG00000185674	LYG2	3.47098	0.458108	0.66481	NA	H1299 N592S vs. H1299 WT
ENSG00000163694	RBM47	20.2738	0.457645	0.664891	0.997241	H1299 N592S vs. H1299 WT
ENSG00000186564	FOXD2	15.9314	0.457623	0.444424	0.970197	H1299 N592S vs. H1299 WT
ENSG00000125848	FLRT3	4.82601	0.457481	0.704842	0.998696	H1299 N592S vs. H1299 WT
ENSG00000091428	RAPGEF4	36.6876	0.456854	0.407283	0.961712	H1299 N592S vs. H1299 WT
ENSG00000144550	CPNE9	2.41145	0.456688	0.733657	NA	H1299 N592S vs. H1299 WT
ENSG00000104901	DKKL1	12.5941	0.455592	0.546749	0.987119	H1299 N592S vs. H1299 WT
ENSG00000114841	DNAH1	105.974	0.455203	0.327873	0.936016	H1299 N592S vs. H1299 WT
ENSG00000121871	SLITRK3	10.0324	0.454489	0.528285	0.98185	H1299 N592S vs. H1299 WT
ENSG00000235098	ANKRD65	1.16408	0.453442	0.853703	NA	H1299 N592S vs. H1299 WT
ENSG00000235253	AC010240.2	1.72334	0.453412	0.804089	NA	H1299 N592S vs. H1299 WT
ENSG00000077092	RARB	194.106	0.452751	0.0504634	0.651801	H1299 N592S vs. H1299 WT
ENSG00000224728	IMPDH1P8	9.42011	0.45257	0.480797	0.976512	H1299 N592S vs. H1299 WT
ENSG00000285162	CHN2	5.09017	0.452361	0.718709	0.999714	H1299 N592S vs. H1299 WT
ENSG00000233757	AC092835.1	10.934	0.451421	0.60927	0.994267	H1299 N592S vs. H1299 WT
ENSG00000164972	C9orf24	1.66039	0.451411	0.824302	NA	H1299 N592S vs. H1299 WT
ENSG00000188315	C3orf62	111.011	0.450408	0.285303	0.910763	H1299 N592S vs. H1299 WT
ENSG00000170271	FAXDC2	60.5669	0.450357	0.495903	0.978478	H1299 N592S vs. H1299 WT
ENSG00000181264	TLCD5	240.219	0.450285	0.0157877	0.502733	H1299 N592S vs. H1299 WT
ENSG00000213363	RPS3P6	2.01342	0.450021	0.784483	NA	H1299 N592S vs. H1299 WT
ENSG00000213399	RPS2P17	16.6115	0.449791	0.338906	0.942096	H1299 N592S vs. H1299 WT
ENSG00000258568	RHOQP1	54.9927	0.449661	0.275816	0.906703	H1299 N592S vs. H1299 WT
ENSG00000235297	FAUP1	5.87389	0.448998	0.655328	0.997241	H1299 N592S vs. H1299 WT
ENSG00000107159	CA9	514.868	0.448891	0.0692808	0.693361	H1299 N592S vs. H1299 WT
ENSG00000105708	ZNF14	121.884	0.448416	0.0857318	0.732714	H1299 N592S vs. H1299 WT
ENSG00000149050	ZNF214	45.3007	0.447007	0.389879	0.95381	H1299 N592S vs. H1299 WT
ENSG00000270533	CR382285.1	11.8215	0.445966	0.571796	0.991155	H1299 N592S vs. H1299 WT
ENSG00000143434	SEMA6C	83.367	0.445403	0.274362	0.905233	H1299 N592S vs. H1299 WT
ENSG00000285531	Z83840.2	15.899	0.444553	0.427485	0.967836	H1299 N592S vs. H1299 WT
ENSG00000215105	TTC3P1	35.7	0.444152	0.19902	0.865429	H1299 N592S vs. H1299 WT
ENSG00000260272	AC093525.2	5.24352	0.444092	0.841906	1	H1299 N592S vs. H1299 WT
ENSG00000100626	GALNT16	210.864	0.444062	0.223774	0.878904	H1299 N592S vs. H1299 WT
ENSG00000132530	XAF1	58.5427	0.443923	0.703116	0.998696	H1299 N592S vs. H1299 WT
ENSG00000128918	ALDH1A2	4.53219	0.443731	0.823912	1	H1299 N592S vs. H1299 WT
ENSG00000250709	CCDC169-SOHLH2	29.1876	0.44357	0.422233	0.966241	H1299 N592S vs. H1299 WT
ENSG00000087258	GNAO1	262.814	0.443217	0.431027	0.96957	H1299 N592S vs. H1299 WT
ENSG00000099957	P2RX6	52.1843	0.442814	0.375115	0.94975	H1299 N592S vs. H1299 WT
ENSG00000099337	KCNK6	153.501	0.44139	0.652859	0.997241	H1299 N592S vs. H1299 WT
ENSG00000185133	INPP5J	121.879	0.439991	0.382006	0.95149	H1299 N592S vs. H1299 WT
ENSG00000286106	NOTCH2NLR	49.1129	0.439949	0.559979	0.988815	H1299 N592S vs. H1299 WT
ENSG00000108423	TUBD1	254.032	0.439264	0.0165287	0.508336	H1299 N592S vs. H1299 WT
ENSG00000283761	AC118553.2	550.491	0.438409	0.033616	0.58202	H1299 N592S vs. H1299 WT
ENSG00000150637	CD226	4.51084	0.437629	0.748357	1	H1299 N592S vs. H1299 WT
ENSG00000163389	POGLUT1	754.173	0.437549	0.0333575	0.58202	H1299 N592S vs. H1299 WT
ENSG00000167355	OR51B5	41.0312	0.436568	0.131803	0.799649	H1299 N592S vs. H1299 WT
ENSG00000213025	COX20P1	6.25798	0.436567	0.781202	1	H1299 N592S vs. H1299 WT
ENSG00000203326	ZNF525	234.121	0.436368	0.0267473	0.565052	H1299 N592S vs. H1299 WT
ENSG00000213290	PGK1P2	1.1886	0.436217	0.851277	NA	H1299 N592S vs. H1299 WT
ENSG00000120328	PCDHB12	84.6479	0.436129	0.484164	0.976512	H1299 N592S vs. H1299 WT
ENSG00000152292	SH2D6	9.40486	0.43609	0.653336	0.997241	H1299 N592S vs. H1299 WT
ENSG00000154479	CCDC173	12.9245	0.436026	0.452568	0.973081	H1299 N592S vs. H1299 WT
ENSG00000229806	RPS15P5	3.21907	0.436026	0.684753	NA	H1299 N592S vs. H1299 WT
ENSG00000101493	ZNF516	244.396	0.435659	0.332075	0.937762	H1299 N592S vs. H1299 WT
ENSG00000164669	INTS4P1	14.3726	0.435477	0.439606	0.969679	H1299 N592S vs. H1299 WT
ENSG00000163666	HESX1	11.5379	0.435325	0.510301	0.980104	H1299 N592S vs. H1299 WT
ENSG00000162999	DUSP19	65.4522	0.435106	0.231509	0.881325	H1299 N592S vs. H1299 WT
ENSG00000197933	ZNF823	122.534	0.434787	0.132661	0.79994	H1299 N592S vs. H1299 WT
ENSG00000272655	POLR2J4	129.317	0.434683	0.102705	0.757666	H1299 N592S vs. H1299 WT
ENSG00000101898	MCTS2P	103.696	0.43442	0.0902381	0.736858	H1299 N592S vs. H1299 WT
ENSG00000254827	SLC22A18AS	6.16926	0.434143	0.596347	0.991917	H1299 N592S vs. H1299 WT
ENSG00000180071	ANKRD18A	219.269	0.43378	0.208233	0.870907	H1299 N592S vs. H1299 WT
ENSG00000232859	LYRM9	7.43587	0.433244	0.586863	0.991604	H1299 N592S vs. H1299 WT
ENSG00000092758	COL9A3	5.79049	0.432933	0.62229	0.995385	H1299 N592S vs. H1299 WT
ENSG00000125895	TMEM74B	10.4052	0.432758	0.574752	0.991265	H1299 N592S vs. H1299 WT
ENSG00000234841	AC017007.2	1.86702	0.431747	0.819778	NA	H1299 N592S vs. H1299 WT
ENSG00000242173	ARHGDIG	1.31656	0.431301	0.825318	NA	H1299 N592S vs. H1299 WT
ENSG00000120645	IQSEC3	4.12643	0.431223	0.793214	1	H1299 N592S vs. H1299 WT
ENSG00000108306	FBXL20	372.381	0.431131	0.0342508	0.586424	H1299 N592S vs. H1299 WT
ENSG00000196381	ZNF781	86.6805	0.43096	0.151979	0.819219	H1299 N592S vs. H1299 WT
ENSG00000106080	FKBP14	1485.09	0.430926	0.000105584	0.0547652	H1299 N592S vs. H1299 WT
ENSG00000214391	TUBAP2	13.6655	0.43063	0.442183	0.969679	H1299 N592S vs. H1299 WT
ENSG00000125812	GZF1	581.105	0.430062	0.0978099	0.750859	H1299 N592S vs. H1299 WT
ENSG00000285471	AC007846.2	17.6504	0.429903	0.417497	0.964923	H1299 N592S vs. H1299 WT
ENSG00000158406	H4C8	73.1735	0.429336	0.521372	0.981537	H1299 N592S vs. H1299 WT
ENSG00000139209	SLC38A4	61.4867	0.429181	0.630357	0.995765	H1299 N592S vs. H1299 WT
ENSG00000197128	ZNF772	157.603	0.428705	0.120625	0.78988	H1299 N592S vs. H1299 WT
ENSG00000131203	IDO1	5.9462	0.428023	0.723084	0.99979	H1299 N592S vs. H1299 WT
ENSG00000231006	RPL7P32	8.91835	0.427629	0.557079	0.988688	H1299 N592S vs. H1299 WT
ENSG00000090971	NAT14	488.918	0.427387	0.00699876	0.384217	H1299 N592S vs. H1299 WT
ENSG00000214076	CPSF1P1	26.7133	0.427296	0.312964	0.928902	H1299 N592S vs. H1299 WT
ENSG00000233861	MGAT2P1	4.20735	0.426489	0.720958	0.99979	H1299 N592S vs. H1299 WT
ENSG00000220563	PKMP3	3.26239	0.426385	0.772572	NA	H1299 N592S vs. H1299 WT
ENSG00000258465	AL139011.2	434.163	0.426298	0.0935507	0.744943	H1299 N592S vs. H1299 WT
ENSG00000270149	AL591806.4	84.1395	0.425942	0.699192	0.998696	H1299 N592S vs. H1299 WT
ENSG00000256977	LIMS3	16.5824	0.425935	0.534053	0.982177	H1299 N592S vs. H1299 WT
ENSG00000170290	SLN	1.87758	0.425922	0.819258	NA	H1299 N592S vs. H1299 WT
ENSG00000283041	-	114.939	0.425835	0.035486	0.59415	H1299 N592S vs. H1299 WT
ENSG00000259295	CSPG4P12	7.09846	0.425613	0.614753	0.995153	H1299 N592S vs. H1299 WT
ENSG00000125954	CHURC1-FNTB	164.502	0.425572	0.142954	0.80889	H1299 N592S vs. H1299 WT
ENSG00000174125	TLR1	9.19739	0.42518	0.58875	0.991604	H1299 N592S vs. H1299 WT
ENSG00000166455	C16orf46	19.7904	0.424659	0.592874	0.991604	H1299 N592S vs. H1299 WT
ENSG00000213085	CFAP45	47.2503	0.424644	0.292463	0.916451	H1299 N592S vs. H1299 WT
ENSG00000218052	ADAMTS7P4	13.9674	0.424502	0.375463	0.94975	H1299 N592S vs. H1299 WT
ENSG00000049768	FOXP3	3.37003	0.424209	0.793772	NA	H1299 N592S vs. H1299 WT
ENSG00000176563	CNTD1	9.11765	0.424118	0.696422	0.998696	H1299 N592S vs. H1299 WT
ENSG00000235169	SMIM1	3.3335	0.422854	0.752404	NA	H1299 N592S vs. H1299 WT
ENSG00000119782	FKBP1B	51.5884	0.422722	0.203073	0.868395	H1299 N592S vs. H1299 WT
ENSG00000095539	SEMA4G	95.9221	0.422473	0.273745	0.905079	H1299 N592S vs. H1299 WT
ENSG00000162426	SLC45A1	10.4307	0.42207	0.511778	0.980104	H1299 N592S vs. H1299 WT
ENSG00000237438	CECR7	66.4474	0.42206	0.194164	0.861029	H1299 N592S vs. H1299 WT
ENSG00000146700	SSC4D	27.1584	0.421469	0.413488	0.964443	H1299 N592S vs. H1299 WT
ENSG00000283236	AC074141.1	8.55426	0.421318	0.526749	0.98185	H1299 N592S vs. H1299 WT
ENSG00000215492	HNRNPA1P7	6.09567	0.421179	0.625669	0.995765	H1299 N592S vs. H1299 WT
ENSG00000205903	ZNF316	452.33	0.421044	0.0921318	0.743036	H1299 N592S vs. H1299 WT
ENSG00000272414	FAM47E-STBD1	284.845	0.420917	0.0260953	0.563073	H1299 N592S vs. H1299 WT
ENSG00000185880	TRIM69	234.126	0.420289	0.0666001	0.68667	H1299 N592S vs. H1299 WT
ENSG00000065618	COL17A1	88.9769	0.419803	0.152219	0.820086	H1299 N592S vs. H1299 WT
ENSG00000186364	NUDT17	80.8367	0.419597	0.0810549	0.723679	H1299 N592S vs. H1299 WT
ENSG00000171451	DSEL	645.397	0.418367	0.0562647	0.667536	H1299 N592S vs. H1299 WT
ENSG00000152256	PDK1	1238.44	0.417787	0.0024984	0.270539	H1299 N592S vs. H1299 WT
ENSG00000205363	INSYN1	3.32441	0.417734	0.840459	NA	H1299 N592S vs. H1299 WT
ENSG00000055147	FAM114A2	486.644	0.417111	0.0669644	0.688619	H1299 N592S vs. H1299 WT
ENSG00000129009	ISLR	1.3806	0.417083	0.870141	NA	H1299 N592S vs. H1299 WT
ENSG00000060709	RIMBP2	1.02186	0.416847	0.866224	NA	H1299 N592S vs. H1299 WT
ENSG00000023839	ABCC2	101.513	0.416474	0.240745	0.884247	H1299 N592S vs. H1299 WT
ENSG00000234383	CTBP2P8	3.22859	0.416442	0.674096	NA	H1299 N592S vs. H1299 WT
ENSG00000198298	ZNF485	51.9967	0.416427	0.155132	0.824263	H1299 N592S vs. H1299 WT
ENSG00000174428	GTF2IRD2B	412.491	0.416143	0.273823	0.905079	H1299 N592S vs. H1299 WT
ENSG00000168454	TXNDC2	32.0285	0.414437	0.333987	0.938857	H1299 N592S vs. H1299 WT
ENSG00000141294	LRRC46	39.2771	0.413444	0.217948	0.876797	H1299 N592S vs. H1299 WT
ENSG00000150175	FRMPD2B	0.952472	0.412982	0.875592	NA	H1299 N592S vs. H1299 WT
ENSG00000174775	HRAS	422.127	0.412839	0.0408929	0.613393	H1299 N592S vs. H1299 WT
ENSG00000214447	FAM187A; CCDC103	55.7753	0.412673	0.382739	0.95149	H1299 N592S vs. H1299 WT
ENSG00000169306	IL1RAPL1	119.588	0.412514	0.584423	0.991604	H1299 N592S vs. H1299 WT
ENSG00000237821	AC083873.1	1.5023	0.412205	0.812463	NA	H1299 N592S vs. H1299 WT
ENSG00000182324	KCNJ14	52.0871	0.412063	0.314865	0.929396	H1299 N592S vs. H1299 WT
ENSG00000099866	MADCAM1	1.91751	0.412013	0.761155	NA	H1299 N592S vs. H1299 WT
ENSG00000231995	AL590399.4	55.0222	0.411585	0.200125	0.866515	H1299 N592S vs. H1299 WT
ENSG00000106868	SUSD1	84.7628	0.411581	0.427654	0.967836	H1299 N592S vs. H1299 WT
ENSG00000071242	RPS6KA2	557.656	0.411469	0.498994	0.978622	H1299 N592S vs. H1299 WT
ENSG00000137673	MMP7	2.25702	0.41121	0.764858	NA	H1299 N592S vs. H1299 WT
ENSG00000099956	SMARCB1	209.231	0.411133	0.440447	0.969679	H1299 N592S vs. H1299 WT
ENSG00000157349	DDX19B	1004.4	0.411035	0.0313663	0.578581	H1299 N592S vs. H1299 WT
ENSG00000102048	ASB9	129.151	0.410785	0.410378	0.96277	H1299 N592S vs. H1299 WT
ENSG00000261794	GOLGA8H	38.011	0.410725	0.304217	0.926638	H1299 N592S vs. H1299 WT
ENSG00000242338	BMS1P4	43.8551	0.409666	0.202485	0.867925	H1299 N592S vs. H1299 WT
ENSG00000143995	MEIS1	441.256	0.408904	0.159313	0.825168	H1299 N592S vs. H1299 WT
ENSG00000224081	SLC44A3-AS1	38.5554	0.408756	0.34744	0.945222	H1299 N592S vs. H1299 WT
ENSG00000149489	ROM1	54.7449	0.408704	0.219904	0.878187	H1299 N592S vs. H1299 WT
ENSG00000277561	GOLGA8IP	1.96069	0.408611	0.834199	NA	H1299 N592S vs. H1299 WT
ENSG00000167487	KLHL26	164.307	0.408361	0.342337	0.942382	H1299 N592S vs. H1299 WT
ENSG00000109511	ANXA10	7.80308	0.408131	0.722705	0.99979	H1299 N592S vs. H1299 WT
ENSG00000243710	CFAP57	50.2018	0.407585	0.421274	0.966241	H1299 N592S vs. H1299 WT
ENSG00000240356	RPL23AP7	201.012	0.407303	0.0122391	0.457044	H1299 N592S vs. H1299 WT
ENSG00000100276	RASL10A	11.0018	0.40685	0.562822	0.989294	H1299 N592S vs. H1299 WT
ENSG00000185686	PRAME	173.07	0.40679	0.260129	0.899155	H1299 N592S vs. H1299 WT
ENSG00000153237	CCDC148	32.528	0.406436	0.399962	0.960282	H1299 N592S vs. H1299 WT
ENSG00000160471	COX6B2	26.1325	0.406262	0.659666	0.997241	H1299 N592S vs. H1299 WT
ENSG00000165495	PKNOX2	12.8911	0.406217	0.744662	1	H1299 N592S vs. H1299 WT
ENSG00000188856	RPSAP47	3.39536	0.405364	0.789427	NA	H1299 N592S vs. H1299 WT
ENSG00000123700	KCNJ2	174.512	0.405298	0.0563974	0.667536	H1299 N592S vs. H1299 WT
ENSG00000237440	ZNF737	80.528	0.405171	0.510391	0.980104	H1299 N592S vs. H1299 WT
ENSG00000105875	WDR91	229.614	0.404862	0.360489	0.947143	H1299 N592S vs. H1299 WT
ENSG00000136014	USP44	100.078	0.404752	0.2657	0.902832	H1299 N592S vs. H1299 WT
ENSG00000137193	PIM1	856.651	0.404633	0.00980114	0.432342	H1299 N592S vs. H1299 WT
ENSG00000188428	BLOC1S5	378.184	0.404451	0.0287941	0.570669	H1299 N592S vs. H1299 WT
ENSG00000171791	BCL2	338.353	0.403953	0.0829948	0.727329	H1299 N592S vs. H1299 WT
ENSG00000163565	IFI16	2086.94	0.40388	0.0877409	0.73498	H1299 N592S vs. H1299 WT
ENSG00000224902	GAGE12H	2.92155	0.403864	0.834229	NA	H1299 N592S vs. H1299 WT
ENSG00000108825	PTGES3L-AARSD1	36.961	0.402829	0.566627	0.989294	H1299 N592S vs. H1299 WT
ENSG00000078699	CBFA2T2	765.183	0.402414	0.00263361	0.272265	H1299 N592S vs. H1299 WT
ENSG00000226415	TPI1P1	24.188	0.401349	0.402699	0.960282	H1299 N592S vs. H1299 WT
ENSG00000188517	COL25A1	3.30077	0.401266	0.822472	NA	H1299 N592S vs. H1299 WT
ENSG00000105371	ICAM4	4.46646	0.401115	0.714382	0.998696	H1299 N592S vs. H1299 WT
ENSG00000230796	AC064862.1	4.53016	0.400967	0.66537	0.997241	H1299 N592S vs. H1299 WT
ENSG00000273820	USP27X	83.4752	0.400946	0.0716899	0.702959	H1299 N592S vs. H1299 WT
ENSG00000214827	MTCP1	94.5605	0.399496	0.568194	0.989294	H1299 N592S vs. H1299 WT
ENSG00000213801	ZNF321P	43.2891	0.399238	0.524826	0.98185	H1299 N592S vs. H1299 WT
ENSG00000100592	DAAM1	564.095	0.399052	0.0540669	0.662815	H1299 N592S vs. H1299 WT
ENSG00000219926	OR7E104P	0.891526	0.399033	0.845672	NA	H1299 N592S vs. H1299 WT
ENSG00000187498	COL4A1	7065.85	0.399031	0.456323	0.973585	H1299 N592S vs. H1299 WT
ENSG00000230650	AC140479.2	2.4247	0.398958	0.838994	NA	H1299 N592S vs. H1299 WT
ENSG00000104826	LHB	4.56789	0.398796	0.808395	1	H1299 N592S vs. H1299 WT
ENSG00000254462	AP001931.2	14.6796	0.39867	0.711495	0.998696	H1299 N592S vs. H1299 WT
ENSG00000214530	STARD10	408.618	0.398379	0.00150116	0.211472	H1299 N592S vs. H1299 WT
ENSG00000106537	TSPAN13	53.9192	0.398053	0.321067	0.931694	H1299 N592S vs. H1299 WT
ENSG00000179630	LACC1	304.457	0.397394	0.0640848	0.680459	H1299 N592S vs. H1299 WT
ENSG00000172171	TEFM	159.036	0.397371	0.179512	0.849659	H1299 N592S vs. H1299 WT
ENSG00000273763	AC007318.1	10.7708	0.397324	0.527171	0.98185	H1299 N592S vs. H1299 WT
ENSG00000120868	APAF1	834.129	0.39706	0.0698359	0.695677	H1299 N592S vs. H1299 WT
ENSG00000234911	TEX21P	4.83756	0.396731	0.681297	0.99839	H1299 N592S vs. H1299 WT
ENSG00000154548	SRSF12	6.63308	0.395522	0.672674	0.997241	H1299 N592S vs. H1299 WT
ENSG00000189343	RPS2P46	91.7744	0.39531	0.167143	0.830575	H1299 N592S vs. H1299 WT
ENSG00000274290	H2BC6	19.6959	0.395181	0.520424	0.981537	H1299 N592S vs. H1299 WT
ENSG00000136152	COG3	672.062	0.395169	0.00198169	0.238468	H1299 N592S vs. H1299 WT
ENSG00000253954	HMGN1P38	1.49137	0.393814	0.818376	NA	H1299 N592S vs. H1299 WT
ENSG00000236768	AC124916.1	1.06452	0.393414	0.874896	NA	H1299 N592S vs. H1299 WT
ENSG00000087510	TFAP2C	6.0291	0.393271	0.690604	0.998696	H1299 N592S vs. H1299 WT
ENSG00000129422	MTUS1	175.86	0.39316	0.125259	0.795405	H1299 N592S vs. H1299 WT
ENSG00000266992	DHX40P1	6.14744	0.393056	0.689105	0.998696	H1299 N592S vs. H1299 WT
ENSG00000012504	NR1H4	34.6233	0.392895	0.265991	0.902832	H1299 N592S vs. H1299 WT
ENSG00000109771	LRP2BP	13.7356	0.392546	0.60493	0.993232	H1299 N592S vs. H1299 WT
ENSG00000122435	TRMT13	438.162	0.392262	0.00166283	0.217602	H1299 N592S vs. H1299 WT
ENSG00000140853	NLRC5	378.116	0.392181	0.198909	0.865429	H1299 N592S vs. H1299 WT
ENSG00000268225	-	5.48321	0.391936	0.629244	0.995765	H1299 N592S vs. H1299 WT
ENSG00000274810	NPHP3-ACAD11	43.1807	0.391761	0.698561	0.998696	H1299 N592S vs. H1299 WT
ENSG00000100968	NFATC4	393.55	0.390998	0.0733365	0.708951	H1299 N592S vs. H1299 WT
ENSG00000102053	ZC3H12B	127.265	0.390914	0.299574	0.922822	H1299 N592S vs. H1299 WT
ENSG00000176681	LRRC37A	41.5641	0.390856	0.239424	0.884247	H1299 N592S vs. H1299 WT
ENSG00000236493	EIF2S2P3	1.37397	0.390645	0.845679	NA	H1299 N592S vs. H1299 WT
ENSG00000069493	CLEC2D	45.3447	0.390229	0.258859	0.899155	H1299 N592S vs. H1299 WT
ENSG00000179362	HMGN2P46	4.53321	0.390177	0.785071	1	H1299 N592S vs. H1299 WT
ENSG00000177374	HIC1	150.156	0.389839	0.424298	0.966449	H1299 N592S vs. H1299 WT
ENSG00000261147	AC091167.2	7.53734	0.389675	0.643494	0.997161	H1299 N592S vs. H1299 WT
ENSG00000196814	MVB12B	130.847	0.38955	0.243383	0.884491	H1299 N592S vs. H1299 WT
ENSG00000069424	KCNAB2	118.334	0.389539	0.369717	0.949357	H1299 N592S vs. H1299 WT
ENSG00000263513	FAM72C	325.921	0.388993	0.0477941	0.639608	H1299 N592S vs. H1299 WT
ENSG00000257390	AC023055.1	36.211	0.387848	0.490139	0.977677	H1299 N592S vs. H1299 WT
ENSG00000104808	DHDH	11.0542	0.387284	0.748318	1	H1299 N592S vs. H1299 WT
ENSG00000259746	HSPE1P3	1.18465	0.38717	0.875502	NA	H1299 N592S vs. H1299 WT
ENSG00000160345	C9orf116	47.7281	0.386978	0.245029	0.884663	H1299 N592S vs. H1299 WT
ENSG00000225830	ERCC6; PGBD3	496.967	0.38689	0.0190407	0.53185	H1299 N592S vs. H1299 WT
ENSG00000204764	RANBP17	449.22	0.386766	0.0583009	0.667536	H1299 N592S vs. H1299 WT
ENSG00000078687	TNRC6C	423.653	0.386344	0.0679569	0.692559	H1299 N592S vs. H1299 WT
ENSG00000151470	C4orf33	106.347	0.386115	0.299456	0.922822	H1299 N592S vs. H1299 WT
ENSG00000141437	SLC25A52	2.12943	0.385875	0.772973	NA	H1299 N592S vs. H1299 WT
ENSG00000148702	HABP2	1.11938	0.385418	0.872392	NA	H1299 N592S vs. H1299 WT
ENSG00000129534	MIS18BP1	1087.11	0.385003	0.0622428	0.676411	H1299 N592S vs. H1299 WT
ENSG00000237749	AL034379.1	7.56417	0.384924	0.605424	0.993232	H1299 N592S vs. H1299 WT
ENSG00000234268	AP000936.3	4.48356	0.384863	0.758368	1	H1299 N592S vs. H1299 WT
ENSG00000076770	MBNL3	13.6917	0.384446	0.628654	0.995765	H1299 N592S vs. H1299 WT
ENSG00000188167	TMPPE	85.3976	0.384212	0.0999962	0.755159	H1299 N592S vs. H1299 WT
ENSG00000185305	ARL15	524.028	0.384191	0.09735	0.750648	H1299 N592S vs. H1299 WT
ENSG00000167380	ZNF226	414.6	0.384058	0.0215965	0.541599	H1299 N592S vs. H1299 WT
ENSG00000135218	CD36	6.02244	0.383974	0.808596	1	H1299 N592S vs. H1299 WT
ENSG00000168939	SPRY3	39.2519	0.383802	0.276564	0.907133	H1299 N592S vs. H1299 WT
ENSG00000225178	RPSAP58	33.0722	0.383309	0.417671	0.964923	H1299 N592S vs. H1299 WT
ENSG00000212994	RPS26P6	11.9096	0.382782	0.577278	0.991265	H1299 N592S vs. H1299 WT
ENSG00000144182	LIPT1	78.6292	0.382755	0.217342	0.876797	H1299 N592S vs. H1299 WT
ENSG00000279058	AGAP14P	3.63525	0.382654	0.815236	NA	H1299 N592S vs. H1299 WT
ENSG00000105219	CCNP	3.05581	0.382533	0.792208	NA	H1299 N592S vs. H1299 WT
ENSG00000172602	RND1	35.8634	0.382524	0.41446	0.964781	H1299 N592S vs. H1299 WT
ENSG00000249565	SERBP1P5	3.55937	0.381811	0.747736	NA	H1299 N592S vs. H1299 WT
ENSG00000128692	EIF2S2P4	6.70418	0.381616	0.684553	0.998491	H1299 N592S vs. H1299 WT
ENSG00000214967	NPIPA7	67.436	0.381081	0.52943	0.98185	H1299 N592S vs. H1299 WT
ENSG00000243964	RPL23AP65	2.329	0.380789	0.752724	NA	H1299 N592S vs. H1299 WT
ENSG00000236683	HMGA1P1	2.24595	0.380764	0.789413	NA	H1299 N592S vs. H1299 WT
ENSG00000165449	SLC16A9	43.2766	0.380753	0.198658	0.865429	H1299 N592S vs. H1299 WT
ENSG00000146858	ZC3HAV1L	289.406	0.380624	0.0190032	0.53185	H1299 N592S vs. H1299 WT
ENSG00000186867	QRFPR	2.32843	0.380613	0.766374	NA	H1299 N592S vs. H1299 WT
ENSG00000105497	ZNF175	390.114	0.380497	0.131684	0.799649	H1299 N592S vs. H1299 WT
ENSG00000151208	DLG5	359.351	0.380435	0.0911461	0.739942	H1299 N592S vs. H1299 WT
ENSG00000197153	H3C12	2.88129	0.380157	0.789377	NA	H1299 N592S vs. H1299 WT
ENSG00000183298	RPSAP19	4.61608	0.380095	0.718719	0.999714	H1299 N592S vs. H1299 WT
ENSG00000256294	ZNF225	166.412	0.380045	0.0801073	0.7212	H1299 N592S vs. H1299 WT
ENSG00000135605	TEC	220.641	0.379976	0.097366	0.750648	H1299 N592S vs. H1299 WT
ENSG00000197753	LHFPL5	19.7968	0.379959	0.647367	0.997241	H1299 N592S vs. H1299 WT
ENSG00000178919	FOXE1	142.856	0.37991	0.0589161	0.667536	H1299 N592S vs. H1299 WT
ENSG00000230797	YY2	65.6314	0.379735	0.24145	0.884247	H1299 N592S vs. H1299 WT
ENSG00000117009	KMO	8.0643	0.37935	0.790708	1	H1299 N592S vs. H1299 WT
ENSG00000110328	GALNT18	36.1873	0.3793	0.521048	0.981537	H1299 N592S vs. H1299 WT
ENSG00000116132	PRRX1	167.991	0.379292	0.257891	0.897776	H1299 N592S vs. H1299 WT
ENSG00000243554	AC004967.1	21.6978	0.379114	0.374121	0.94975	H1299 N592S vs. H1299 WT
ENSG00000160172	FAM86C2P	108.286	0.379031	0.345538	0.94508	H1299 N592S vs. H1299 WT
ENSG00000117586	TNFSF4	37.516	0.378722	0.264857	0.901549	H1299 N592S vs. H1299 WT
ENSG00000256667	KLRA1P	34.0038	0.37867	0.37361	0.949562	H1299 N592S vs. H1299 WT
ENSG00000109618	SEPSECS	186.685	0.37771	0.12962	0.796104	H1299 N592S vs. H1299 WT
ENSG00000235001	EIF4A1P2	3.77778	0.376898	0.686383	0.998696	H1299 N592S vs. H1299 WT
ENSG00000074966	TXK	11.4116	0.376589	0.616641	0.995153	H1299 N592S vs. H1299 WT
ENSG00000127152	BCL11B	9.98147	0.376578	0.558453	0.988776	H1299 N592S vs. H1299 WT
ENSG00000138380	CARF	53.7281	0.376271	0.305994	0.92722	H1299 N592S vs. H1299 WT
ENSG00000204116	CHIC1	215.747	0.375983	0.044478	0.630615	H1299 N592S vs. H1299 WT
ENSG00000277702	AC239859.5	17.5228	0.375891	0.518839	0.981537	H1299 N592S vs. H1299 WT
ENSG00000221994	ZNF630	46.485	0.374896	0.281568	0.910685	H1299 N592S vs. H1299 WT
ENSG00000130558	OLFM1	154.669	0.374721	0.18108	0.851446	H1299 N592S vs. H1299 WT
ENSG00000140543	DET1	101.028	0.374624	0.195897	0.862655	H1299 N592S vs. H1299 WT
ENSG00000106701	FSD1L	125.063	0.374536	0.223158	0.878904	H1299 N592S vs. H1299 WT
ENSG00000197050	ZNF420	242.791	0.374452	0.103056	0.757849	H1299 N592S vs. H1299 WT
ENSG00000163644	PPM1K	716.158	0.374423	0.00425629	0.323349	H1299 N592S vs. H1299 WT
ENSG00000178429	RPS3AP5	14.4815	0.373864	0.478142	0.976512	H1299 N592S vs. H1299 WT
ENSG00000243742	RPLP0P2	55.4522	0.373568	0.477321	0.976512	H1299 N592S vs. H1299 WT
ENSG00000120832	MTERF2	155.266	0.373541	0.223647	0.878904	H1299 N592S vs. H1299 WT
ENSG00000196083	IL1RAP	757.323	0.373266	0.073706	0.709091	H1299 N592S vs. H1299 WT
ENSG00000138101	DTNB	380.751	0.372892	0.0900401	0.735764	H1299 N592S vs. H1299 WT
ENSG00000237854	LINC00674	30.9454	0.37235	0.574949	0.991265	H1299 N592S vs. H1299 WT
ENSG00000228502	EEF1A1P11	63.5077	0.371708	0.293952	0.916451	H1299 N592S vs. H1299 WT
ENSG00000179387	ELMOD2	349.032	0.37111	0.139869	0.807085	H1299 N592S vs. H1299 WT
ENSG00000139915	MDGA2	60.5049	0.370894	0.359564	0.947143	H1299 N592S vs. H1299 WT
ENSG00000064270	ATP2C2	49.0272	0.370846	0.261086	0.899467	H1299 N592S vs. H1299 WT
ENSG00000230510	PPP5D1	16.2471	0.370644	0.60959	0.99434	H1299 N592S vs. H1299 WT
ENSG00000277462	ZNF670	97.2791	0.370547	0.0881548	0.73498	H1299 N592S vs. H1299 WT
ENSG00000169418	NPR1	17.7273	0.370419	0.522126	0.98185	H1299 N592S vs. H1299 WT
ENSG00000284691	AC073111.4	35.7031	0.370207	0.464419	0.974581	H1299 N592S vs. H1299 WT
ENSG00000125089	SH3TC1	83.2545	0.36959	0.401748	0.960282	H1299 N592S vs. H1299 WT
ENSG00000240857	RDH14	273.518	0.369251	0.122452	0.791017	H1299 N592S vs. H1299 WT
ENSG00000249863	AC021106.1	8.25793	0.368523	0.595115	0.991604	H1299 N592S vs. H1299 WT
ENSG00000159917	ZNF235	112.555	0.368215	0.107349	0.769311	H1299 N592S vs. H1299 WT
ENSG00000106006	HOXA6	7.5847	0.368034	0.66963	0.997241	H1299 N592S vs. H1299 WT
ENSG00000196981	WDR5B	110.526	0.367667	0.0796781	0.7212	H1299 N592S vs. H1299 WT
ENSG00000189120	SP6	23.3628	0.367608	0.622213	0.995385	H1299 N592S vs. H1299 WT
ENSG00000168038	ULK4	210.921	0.367526	0.0889935	0.73498	H1299 N592S vs. H1299 WT
ENSG00000176485	PLAAT3	494.973	0.367508	0.00753239	0.392049	H1299 N592S vs. H1299 WT
ENSG00000102452	NALCN	55.2049	0.367325	0.482811	0.976512	H1299 N592S vs. H1299 WT
ENSG00000143036	SLC44A3	68.3774	0.36732	0.198612	0.865429	H1299 N592S vs. H1299 WT
ENSG00000233057	EEF1A1P14	2.66833	0.366671	0.796062	NA	H1299 N592S vs. H1299 WT
ENSG00000274114	ALOX15P1	5.53837	0.365673	0.697088	0.998696	H1299 N592S vs. H1299 WT
ENSG00000140876	NUDT7	108.11	0.365409	0.104981	0.762865	H1299 N592S vs. H1299 WT
ENSG00000163689	CFAP20DC	178.042	0.365359	0.0850969	0.729776	H1299 N592S vs. H1299 WT
ENSG00000183615	FAM167B	3.12262	0.364985	0.746503	NA	H1299 N592S vs. H1299 WT
ENSG00000065809	FAM107B	1542.37	0.364749	0.0315063	0.578581	H1299 N592S vs. H1299 WT
ENSG00000106686	SPATA6L	9.93395	0.364579	0.726975	1	H1299 N592S vs. H1299 WT
ENSG00000122420	PTGFR	123.578	0.363561	0.555646	0.98797	H1299 N592S vs. H1299 WT
ENSG00000125447	GGA3	1040.11	0.363252	0.00370049	0.296078	H1299 N592S vs. H1299 WT
ENSG00000173930	SLCO4C1	52.7096	0.363055	0.273941	0.905079	H1299 N592S vs. H1299 WT
ENSG00000174370	C11orf45	26.2309	0.362989	0.535906	0.98354	H1299 N592S vs. H1299 WT
ENSG00000005801	ZNF195	392.478	0.362888	0.0274931	0.565052	H1299 N592S vs. H1299 WT
ENSG00000179933	C14orf119	1567.13	0.362556	0.00329115	0.290703	H1299 N592S vs. H1299 WT
ENSG00000108984	MAP2K6	39.9852	0.362446	0.412221	0.964443	H1299 N592S vs. H1299 WT
ENSG00000176076	KCNE5	8.6376	0.36233	0.625599	0.995765	H1299 N592S vs. H1299 WT
ENSG00000274600	RIMBP3B	7.0159	0.362272	0.861367	1	H1299 N592S vs. H1299 WT
ENSG00000184708	EIF4ENIF1	702.381	0.362195	0.020856	0.539192	H1299 N592S vs. H1299 WT
ENSG00000168092	PAFAH1B2	2756.23	0.361809	0.000521387	0.128569	H1299 N592S vs. H1299 WT
ENSG00000105948	TTC26	556.335	0.361706	0.0789762	0.721024	H1299 N592S vs. H1299 WT
ENSG00000257341	AL928654.3	3.37085	0.361658	0.828056	NA	H1299 N592S vs. H1299 WT
ENSG00000110799	VWF	22.1143	0.361107	0.577641	0.991265	H1299 N592S vs. H1299 WT
ENSG00000138613	APH1B	574.728	0.361103	0.0690662	0.692559	H1299 N592S vs. H1299 WT
ENSG00000256338	RPL41P2	21.8572	0.360038	0.448176	0.97161	H1299 N592S vs. H1299 WT
ENSG00000256043	CTSO	72.9337	0.359756	0.236975	0.884247	H1299 N592S vs. H1299 WT
ENSG00000167034	NKX3-1	274.124	0.359672	0.077819	0.714739	H1299 N592S vs. H1299 WT
ENSG00000198934	MAGEE1	60.3867	0.359664	0.696869	0.998696	H1299 N592S vs. H1299 WT
ENSG00000008086	CDKL5	478.038	0.359198	0.123716	0.793952	H1299 N592S vs. H1299 WT
ENSG00000107560	RAB11FIP2	783.126	0.358501	0.132809	0.79994	H1299 N592S vs. H1299 WT
ENSG00000165474	GJB2	25.2643	0.358485	0.365665	0.949357	H1299 N592S vs. H1299 WT
ENSG00000234719	NPIPB2	21.2646	0.357975	0.678942	0.998372	H1299 N592S vs. H1299 WT
ENSG00000171084	FAM86JP	58.0113	0.357095	0.33659	0.940136	H1299 N592S vs. H1299 WT
ENSG00000121039	RDH10	543.5	0.357082	0.0554969	0.666761	H1299 N592S vs. H1299 WT
ENSG00000242259	C22orf39	741.384	0.35622	0.0422944	0.621888	H1299 N592S vs. H1299 WT
ENSG00000259051	HNRNPUP1	1.10535	0.356167	0.838982	NA	H1299 N592S vs. H1299 WT
ENSG00000259529	AL136295.5	112.492	0.356151	0.434446	0.969679	H1299 N592S vs. H1299 WT
ENSG00000204963	PCDHA7	4.89315	0.355867	0.757808	1	H1299 N592S vs. H1299 WT
ENSG00000253598	SLC10A5	6.24569	0.355821	0.764521	1	H1299 N592S vs. H1299 WT
ENSG00000089723	OTUB2	293.841	0.355629	0.0543643	0.66447	H1299 N592S vs. H1299 WT
ENSG00000183682	BMP8A	7.62174	0.355249	0.726535	1	H1299 N592S vs. H1299 WT
ENSG00000106346	USP42	458.543	0.355058	0.0160033	0.504789	H1299 N592S vs. H1299 WT
ENSG00000131944	FAAP24	318.039	0.354074	0.0210378	0.539192	H1299 N592S vs. H1299 WT
ENSG00000213430	HSPD1P1	5.12079	0.3539	0.737638	1	H1299 N592S vs. H1299 WT
ENSG00000144481	TRPM8	43.9399	0.352929	0.501376	0.978645	H1299 N592S vs. H1299 WT
ENSG00000159023	EPB41	1232.03	0.352415	0.0110575	0.447285	H1299 N592S vs. H1299 WT
ENSG00000259024	TVP23C-CDRT4	471.41	0.352375	0.0125611	0.458604	H1299 N592S vs. H1299 WT
ENSG00000163064	EN1	1.70902	0.352151	0.857121	NA	H1299 N592S vs. H1299 WT
ENSG00000106799	TGFBR1	1668.96	0.351858	0.0108908	0.447285	H1299 N592S vs. H1299 WT
ENSG00000204351	SKIV2L	277.8	0.351486	0.278109	0.907982	H1299 N592S vs. H1299 WT
ENSG00000226564	FTH1P20	13.3196	0.351485	0.679834	0.998372	H1299 N592S vs. H1299 WT
ENSG00000135299	ANKRD6	91.5174	0.351483	0.166498	0.830247	H1299 N592S vs. H1299 WT
ENSG00000285542	AC013717.1	23.8062	0.351425	0.575841	0.991265	H1299 N592S vs. H1299 WT
ENSG00000178184	PARD6G	74.6117	0.351275	0.506048	0.979283	H1299 N592S vs. H1299 WT
ENSG00000126500	FLRT1	8.50548	0.350537	0.705585	0.998696	H1299 N592S vs. H1299 WT
ENSG00000165898	ISCA2	440.896	0.350339	0.00454994	0.327217	H1299 N592S vs. H1299 WT
ENSG00000104228	TRIM35	512.116	0.350199	0.210913	0.87134	H1299 N592S vs. H1299 WT
ENSG00000075461	CACNG4	1.5349	0.350151	0.823833	NA	H1299 N592S vs. H1299 WT
ENSG00000150510	FAM124A	34.1868	0.349996	0.39432	0.955969	H1299 N592S vs. H1299 WT
ENSG00000244588	RAD21L1	5.6063	0.349726	0.744337	1	H1299 N592S vs. H1299 WT
ENSG00000144026	ZNF514	280.76	0.349565	0.0253346	0.563073	H1299 N592S vs. H1299 WT
ENSG00000223803	RPS20P14	1.37003	0.349485	0.859036	NA	H1299 N592S vs. H1299 WT
ENSG00000107104	KANK1	95.626	0.349219	0.101102	0.756328	H1299 N592S vs. H1299 WT
ENSG00000224886	AL132656.1	14.9255	0.349166	0.602001	0.992875	H1299 N592S vs. H1299 WT
ENSG00000259612	EEF1A1P22	13.3967	0.349086	0.665779	0.997241	H1299 N592S vs. H1299 WT
ENSG00000269964	MEI4	1.05686	0.348633	0.896416	NA	H1299 N592S vs. H1299 WT
ENSG00000188171	ZNF626	40.3539	0.348389	0.615078	0.995153	H1299 N592S vs. H1299 WT
ENSG00000249850	KRT18P31	2.01737	0.348346	0.857117	NA	H1299 N592S vs. H1299 WT
ENSG00000225693	LAGE3P1	1.52776	0.348142	0.89055	NA	H1299 N592S vs. H1299 WT
ENSG00000244097	RPS4XP17	4.33444	0.347978	0.71298	0.998696	H1299 N592S vs. H1299 WT
ENSG00000261588	AC093249.4	1.21378	0.347817	0.884108	NA	H1299 N592S vs. H1299 WT
ENSG00000138185	ENTPD1	12.1031	0.347623	0.773444	1	H1299 N592S vs. H1299 WT
ENSG00000267303	AC011511.4	721.254	0.347299	0.479768	0.976512	H1299 N592S vs. H1299 WT
ENSG00000227268	KLLN	7.73246	0.34727	0.726923	1	H1299 N592S vs. H1299 WT
ENSG00000171097	KYAT1	175.515	0.347233	0.133867	0.801284	H1299 N592S vs. H1299 WT
ENSG00000244306	DUXAP10	774.699	0.345821	0.0043532	0.325775	H1299 N592S vs. H1299 WT
ENSG00000255561	FDXACB1	98.079	0.345598	0.197926	0.864459	H1299 N592S vs. H1299 WT
ENSG00000178163	ZNF518B	122.885	0.345326	0.326445	0.935133	H1299 N592S vs. H1299 WT
ENSG00000182173	TSEN54	336.252	0.344741	0.122135	0.791017	H1299 N592S vs. H1299 WT
ENSG00000164048	ZNF589	176.857	0.344479	0.106111	0.768475	H1299 N592S vs. H1299 WT
ENSG00000132016	C19orf57	75.657	0.34397	0.277871	0.907982	H1299 N592S vs. H1299 WT
ENSG00000279765	AC013394.1	182.581	0.343895	0.0957065	0.749447	H1299 N592S vs. H1299 WT
ENSG00000150045	KLRF1	1.58844	0.343767	0.84486	NA	H1299 N592S vs. H1299 WT
ENSG00000166206	GABRB3	346.461	0.343657	0.00390221	0.3062	H1299 N592S vs. H1299 WT
ENSG00000198945	L3MBTL3	286.247	0.343568	0.0583369	0.667536	H1299 N592S vs. H1299 WT
ENSG00000116741	RGS2	124.449	0.343566	0.139343	0.807085	H1299 N592S vs. H1299 WT
ENSG00000072952	IRAG1	1.5407	0.343398	0.879425	NA	H1299 N592S vs. H1299 WT
ENSG00000174206	C12orf66	135.518	0.342792	0.251343	0.890778	H1299 N592S vs. H1299 WT
ENSG00000109339	MAPK10	108.688	0.342731	0.202319	0.867527	H1299 N592S vs. H1299 WT
[truncated: 15,046 more rows]

## Sheet: DEGs in WI-38
Gene_ID	Gene_Symbol	baseMean	log2FC	pvalue	padj	Comparison
ENSG00000085231	AK6	10.426	21.9811	NA	NA	WI-38 N592S vs. WI-38 WT
ENSG00000273217	AC008695.1	67.0059	20.0741	2.38083e-06	0.000326904	WI-38 N592S vs. WI-38 WT
ENSG00000183458	AC138932.1	52.3388	9.61141	0.0236495	0.133282	WI-38 N592S vs. WI-38 WT
ENSG00000272921	AC005832.4	58.0604	9.16182	0.00416137	0.0491625	WI-38 N592S vs. WI-38 WT
ENSG00000204388	HSPA1B	15.3102	8.24021	0.0524345	NA	WI-38 N592S vs. WI-38 WT
ENSG00000241404	EGFL8	19.2905	7.85787	1.35991e-05	NA	WI-38 N592S vs. WI-38 WT
ENSG00000261915	AC026954.2	11.2599	7.69531	0.0351353	NA	WI-38 N592S vs. WI-38 WT
ENSG00000263620	AC129492.3	11.2009	7.65313	0.0716936	NA	WI-38 N592S vs. WI-38 WT
ENSG00000258588	TRIM6-TRIM34	8.50405	7.63747	0.0722784	NA	WI-38 N592S vs. WI-38 WT
ENSG00000204619	PPP1R11	7.37245	7.1753	NA	NA	WI-38 N592S vs. WI-38 WT
ENSG00000270617	URGCP-MRPS24	7.55812	6.78589	6.15089e-06	NA	WI-38 N592S vs. WI-38 WT
ENSG00000285779	AL358472.7	5.07614	6.64736	0.0331719	NA	WI-38 N592S vs. WI-38 WT
ENSG00000196826	AC008758.1	7.83107	6.44041	0.129867	NA	WI-38 N592S vs. WI-38 WT
ENSG00000285505	AC010616.1	3.69956	6.43594	0.130135	NA	WI-38 N592S vs. WI-38 WT
ENSG00000277632	CCL3	4.45055	5.90363	0.107632	NA	WI-38 N592S vs. WI-38 WT
ENSG00000197558	SSPOP	4.12063	5.73488	0.000707569	NA	WI-38 N592S vs. WI-38 WT
ENSG00000276612	FP565260.2	21.1762	5.66869	0.0417082	NA	WI-38 N592S vs. WI-38 WT
ENSG00000183246	RIMBP3C	3.08867	5.62258	0.0411231	NA	WI-38 N592S vs. WI-38 WT
ENSG00000129673	AANAT	2.80087	5.5522	0.00505481	NA	WI-38 N592S vs. WI-38 WT
ENSG00000243509	TNFRSF6B	218.659	5.52009	0.00874252	0.0732568	WI-38 N592S vs. WI-38 WT
ENSG00000236782	AL391650.1	2.45382	5.51014	0.0588395	NA	WI-38 N592S vs. WI-38 WT
ENSG00000188199	NUTM2B	8.0927	5.3986	0.00144969	NA	WI-38 N592S vs. WI-38 WT
ENSG00000277758	LOC102724488	2.58747	5.37267	0.0645405	NA	WI-38 N592S vs. WI-38 WT
ENSG00000025708	TYMP	20.3917	5.36417	4.57204e-05	NA	WI-38 N592S vs. WI-38 WT
ENSG00000265818	EEF1E1-BLOC1S5	4.30435	5.34754	0.184084	NA	WI-38 N592S vs. WI-38 WT
ENSG00000258064	AC073612.1	3.94697	5.31936	0.19026	NA	WI-38 N592S vs. WI-38 WT
ENSG00000224712	NPIPA3	1.62093	5.24822	0.217813	NA	WI-38 N592S vs. WI-38 WT
ENSG00000226685	CT47A12	1.56495	5.19419	0.222636	NA	WI-38 N592S vs. WI-38 WT
ENSG00000249962	AL157400.5	2.57035	5.18835	0.071282	NA	WI-38 N592S vs. WI-38 WT
ENSG00000250298	GIMD1	1.51345	5.1455	0.227047	NA	WI-38 N592S vs. WI-38 WT
ENSG00000232882	PHKA1P1	2.46975	5.14472	0.143452	NA	WI-38 N592S vs. WI-38 WT
ENSG00000263020	AL662899.4	4.52664	5.13219	0.195323	NA	WI-38 N592S vs. WI-38 WT
ENSG00000266953	AC092073.1	1.96048	5.10851	0.230429	NA	WI-38 N592S vs. WI-38 WT
ENSG00000267001	AC006538.2	4.94394	5.0135	0.121943	NA	WI-38 N592S vs. WI-38 WT
ENSG00000277971	AC007731.4	5.21102	5.00427	NA	NA	WI-38 N592S vs. WI-38 WT
ENSG00000284727	AC116562.3	9.50949	4.99717	0.00977241	NA	WI-38 N592S vs. WI-38 WT
ENSG00000270181	BIVM-ERCC5	5.84583	4.98662	0.241879	NA	WI-38 N592S vs. WI-38 WT
ENSG00000250687	NAIPP1	1.51605	4.89464	0.251034	NA	WI-38 N592S vs. WI-38 WT
ENSG00000278224	PRICKLE4	3.09736	4.83587	0.00781616	NA	WI-38 N592S vs. WI-38 WT
ENSG00000285447	ZNF883	1.17713	4.78248	0.261931	NA	WI-38 N592S vs. WI-38 WT
ENSG00000160224	AIRE	1.16162	4.76205	0.264126	NA	WI-38 N592S vs. WI-38 WT
ENSG00000203618	GP1BB	1.09305	4.67541	0.272902	NA	WI-38 N592S vs. WI-38 WT
ENSG00000261089	CDC37P2	1.09305	4.67541	0.272902	NA	WI-38 N592S vs. WI-38 WT
ENSG00000135472	FAIM2	1.04887	4.6189	0.219561	NA	WI-38 N592S vs. WI-38 WT
ENSG00000184672	RALYL	3.14781	4.56765	0.0319596	NA	WI-38 N592S vs. WI-38 WT
ENSG00000282416	AC092299.1	1.00897	4.55975	0.285105	NA	WI-38 N592S vs. WI-38 WT
ENSG00000104826	LHB	4.56789	4.52163	0.0246343	NA	WI-38 N592S vs. WI-38 WT
ENSG00000167716	WDR81	528.268	4.4946	0.0119238	0.0885426	WI-38 N592S vs. WI-38 WT
ENSG00000223816	IGKV1OR2-2	1.05358	4.49405	0.158718	NA	WI-38 N592S vs. WI-38 WT
ENSG00000284554	AL022318.4	6.38171	4.47915	NA	NA	WI-38 N592S vs. WI-38 WT
ENSG00000179002	TAS1R2	1.01729	4.43433	0.287298	NA	WI-38 N592S vs. WI-38 WT
ENSG00000188383	GPAT2P2	0.924889	4.434	0.298791	NA	WI-38 N592S vs. WI-38 WT
ENSG00000213244	H3P4	0.924889	4.434	0.298791	NA	WI-38 N592S vs. WI-38 WT
ENSG00000167774	AC010323.1	0.878003	4.36545	0.306435	NA	WI-38 N592S vs. WI-38 WT
ENSG00000215186	GOLGA6B	1.79049	4.305	0.199343	NA	WI-38 N592S vs. WI-38 WT
ENSG00000266302	AC098850.3	8.70832	4.28762	0.0478524	NA	WI-38 N592S vs. WI-38 WT
ENSG00000171345	KRT19	3.63992	4.28094	0.0127649	NA	WI-38 N592S vs. WI-38 WT
ENSG00000183260	ABHD16B	1.1719	4.27616	0.217276	NA	WI-38 N592S vs. WI-38 WT
ENSG00000177994	C2orf73	2.47002	4.27424	0.0350707	NA	WI-38 N592S vs. WI-38 WT
ENSG00000206077	ZDHHC11B	2.3061	4.26515	0.0674171	NA	WI-38 N592S vs. WI-38 WT
ENSG00000281490	CICP14	2.88068	4.25031	0.0177396	NA	WI-38 N592S vs. WI-38 WT
ENSG00000229212	AC044860.1	15.637	4.24519	0.000117335	NA	WI-38 N592S vs. WI-38 WT
ENSG00000168993	CPLX1	52.4956	4.22956	0.0269591	0.143754	WI-38 N592S vs. WI-38 WT
ENSG00000179403	VWA1	169.97	4.21077	0.00105482	0.0216758	WI-38 N592S vs. WI-38 WT
ENSG00000250796	AC112484.2	4.12065	4.19824	0.00418716	NA	WI-38 N592S vs. WI-38 WT
ENSG00000241571	ATP5F1AP7	0.93497	4.18387	0.317033	NA	WI-38 N592S vs. WI-38 WT
ENSG00000243568	AC020779.1	1.02863	4.17392	0.328508	NA	WI-38 N592S vs. WI-38 WT
ENSG00000272514	CFAP206	57.53	4.13683	0.0287472	0.148079	WI-38 N592S vs. WI-38 WT
ENSG00000081189	MEF2C	372.344	4.12603	0.0048875	0.0533475	WI-38 N592S vs. WI-38 WT
ENSG00000242574	HLA-DMB	1.55669	4.11962	0.334325	NA	WI-38 N592S vs. WI-38 WT
ENSG00000134042	MRO	13.9733	4.11114	0.0253419	NA	WI-38 N592S vs. WI-38 WT
ENSG00000157322	CLEC18A	2.94557	4.09323	0.0435276	NA	WI-38 N592S vs. WI-38 WT
ENSG00000164120	HPGD	0.719171	4.07981	0.340194	NA	WI-38 N592S vs. WI-38 WT
ENSG00000228205	AC131235.2	3.57371	4.05555	0.010816	NA	WI-38 N592S vs. WI-38 WT
ENSG00000243802	AC090589.1	2.85291	3.97467	0.0249586	NA	WI-38 N592S vs. WI-38 WT
ENSG00000129159	KCNC1	26.032	3.95653	0.00414227	NA	WI-38 N592S vs. WI-38 WT
ENSG00000197140	ADAM32	14.8541	3.92466	0.00656652	NA	WI-38 N592S vs. WI-38 WT
ENSG00000143001	TMEM61	1.32745	3.90317	0.208796	NA	WI-38 N592S vs. WI-38 WT
ENSG00000259581	TYRO3P	1.5192	3.90283	0.0803652	NA	WI-38 N592S vs. WI-38 WT
ENSG00000230576	OR6R1P	1.29951	3.88365	0.203725	NA	WI-38 N592S vs. WI-38 WT
ENSG00000100351	GRAP2	6.51051	3.88269	0.0128221	NA	WI-38 N592S vs. WI-38 WT
ENSG00000261588	AC093249.4	1.21378	3.87584	0.115487	NA	WI-38 N592S vs. WI-38 WT
ENSG00000267472	ARHGAP27P2	1.2723	3.85308	0.319775	NA	WI-38 N592S vs. WI-38 WT
ENSG00000268533	AC003002.2	0.958619	3.84412	0.368848	NA	WI-38 N592S vs. WI-38 WT
ENSG00000186710	CFAP73	1.85282	3.82972	0.13581	NA	WI-38 N592S vs. WI-38 WT
ENSG00000197410	DCHS2	2.71575	3.80924	0.0395407	NA	WI-38 N592S vs. WI-38 WT
ENSG00000172058	SERF1A	8.09144	3.80614	0.016195	NA	WI-38 N592S vs. WI-38 WT
ENSG00000229207	SERPINH1P1	1.42426	3.80446	0.108849	NA	WI-38 N592S vs. WI-38 WT
ENSG00000169402	RSPH10B2	3.34198	3.80261	0.0529729	NA	WI-38 N592S vs. WI-38 WT
ENSG00000230578	AC234781.5	5.48744	3.77576	0.0273284	NA	WI-38 N592S vs. WI-38 WT
ENSG00000172578	KLHL6	1.45581	3.77182	0.178371	NA	WI-38 N592S vs. WI-38 WT
ENSG00000188761	BCL2L15	5.62451	3.75249	0.0447928	NA	WI-38 N592S vs. WI-38 WT
ENSG00000140254	DUOXA1	0.972151	3.70821	0.201071	NA	WI-38 N592S vs. WI-38 WT
ENSG00000180155	LYNX1	3.27665	3.70499	0.0396482	NA	WI-38 N592S vs. WI-38 WT
ENSG00000286235	AL035461.4	50.505	3.68991	0.00055234	0.014798	WI-38 N592S vs. WI-38 WT
ENSG00000251000	GGCTP1	1.93515	3.68588	0.0709436	NA	WI-38 N592S vs. WI-38 WT
ENSG00000267135	AD000091.1	1.67611	3.68192	0.176487	NA	WI-38 N592S vs. WI-38 WT
ENSG00000111339	ART4	0.970647	3.67627	0.287168	NA	WI-38 N592S vs. WI-38 WT
ENSG00000268940	CT45A1	134.042	3.67418	0.00557309	0.0573129	WI-38 N592S vs. WI-38 WT
ENSG00000171450	CDK5R2	12.1564	3.63002	0.00913945	NA	WI-38 N592S vs. WI-38 WT
ENSG00000162426	SLC45A1	10.4307	3.62147	0.00336555	NA	WI-38 N592S vs. WI-38 WT
ENSG00000111780	AL021546.1	25.5579	3.6157	0.00129801	NA	WI-38 N592S vs. WI-38 WT
ENSG00000182931	WFDC10B	1.66263	3.61244	0.0737722	NA	WI-38 N592S vs. WI-38 WT
ENSG00000251664	PCDHA12	5.38995	3.6107	0.0814284	NA	WI-38 N592S vs. WI-38 WT
ENSG00000160539	PLPP7	9.53911	3.59634	0.0290219	NA	WI-38 N592S vs. WI-38 WT
ENSG00000242858	AC020899.1	0.977981	3.5925	0.244945	NA	WI-38 N592S vs. WI-38 WT
ENSG00000277998	AC107075.1	3.23273	3.57548	0.0697107	NA	WI-38 N592S vs. WI-38 WT
ENSG00000213856	VDAC1P2	2.41189	3.5739	0.0977887	NA	WI-38 N592S vs. WI-38 WT
ENSG00000234371	RPSAP31	1.15936	3.56666	0.199114	NA	WI-38 N592S vs. WI-38 WT
ENSG00000224800	RPS27AP6	0.938164	3.56037	0.248187	NA	WI-38 N592S vs. WI-38 WT
ENSG00000165646	SLC18A2	1.03899	3.56025	0.328083	NA	WI-38 N592S vs. WI-38 WT
ENSG00000115705	TPO	0.937557	3.55678	0.183217	NA	WI-38 N592S vs. WI-38 WT
ENSG00000243181	AC087343.1	1.8294	3.55198	0.104144	NA	WI-38 N592S vs. WI-38 WT
ENSG00000186998	EMID1	1.08293	3.53827	0.226195	NA	WI-38 N592S vs. WI-38 WT
ENSG00000167094	TTC16	1.37045	3.52308	0.173158	NA	WI-38 N592S vs. WI-38 WT
ENSG00000198400	NTRK1	1.44977	3.4916	0.150299	NA	WI-38 N592S vs. WI-38 WT
ENSG00000204439	C6orf47	1.08408	3.47671	0.417324	NA	WI-38 N592S vs. WI-38 WT
ENSG00000157335	CLEC18C	1.03238	3.47584	0.417706	NA	WI-38 N592S vs. WI-38 WT
ENSG00000242951	AC007182.2	1.19834	3.47417	0.120254	NA	WI-38 N592S vs. WI-38 WT
ENSG00000278704	BX004987.1	17.5986	3.44876	0.0141169	NA	WI-38 N592S vs. WI-38 WT
ENSG00000248155	CR545473.1	1.14221	3.44551	0.311512	NA	WI-38 N592S vs. WI-38 WT
ENSG00000116745	RPE65	1.06356	3.42882	0.309251	NA	WI-38 N592S vs. WI-38 WT
ENSG00000133392	MYH11	5.16815	3.42731	0.00686641	NA	WI-38 N592S vs. WI-38 WT
ENSG00000161082	CELF5	8.04783	3.37667	0.0171559	NA	WI-38 N592S vs. WI-38 WT
ENSG00000272196	H2AC19	112.769	3.37658	3.98348e-09	1.85125e-06	WI-38 N592S vs. WI-38 WT
ENSG00000256977	LIMS3	16.5824	3.36211	0.0225668	NA	WI-38 N592S vs. WI-38 WT
ENSG00000100399	CHADL	0.920494	3.33355	0.434929	NA	WI-38 N592S vs. WI-38 WT
ENSG00000153923	CLCA3P	1.028	3.32103	0.327804	NA	WI-38 N592S vs. WI-38 WT
ENSG00000268643	AC006486.1	2.68095	3.29197	0.376624	NA	WI-38 N592S vs. WI-38 WT
ENSG00000258864	AC008575.1	2.73167	3.27316	0.442644	NA	WI-38 N592S vs. WI-38 WT
ENSG00000239827	SUGT1P3	5.09093	3.22928	0.0499117	NA	WI-38 N592S vs. WI-38 WT
ENSG00000282100	HSP90AB4P	1.01248	3.19255	0.375195	NA	WI-38 N592S vs. WI-38 WT
ENSG00000217027	TPT1P4	1.21939	3.18392	0.140375	NA	WI-38 N592S vs. WI-38 WT
ENSG00000267952	AC008878.1	2.44944	3.18244	0.176916	NA	WI-38 N592S vs. WI-38 WT
ENSG00000183971	NPW	1.45452	3.18116	0.293864	NA	WI-38 N592S vs. WI-38 WT
ENSG00000180279	LINC01869	1.00685	3.15706	0.293314	NA	WI-38 N592S vs. WI-38 WT
ENSG00000148832	PAOX	3.23109	3.13532	0.16523	NA	WI-38 N592S vs. WI-38 WT
ENSG00000171747	LGALS4	1.24215	3.13412	0.182784	NA	WI-38 N592S vs. WI-38 WT
ENSG00000198028	ZNF560	0.872777	3.12195	0.275607	NA	WI-38 N592S vs. WI-38 WT
ENSG00000168350	DEGS2	2.91956	3.11339	0.175854	NA	WI-38 N592S vs. WI-38 WT
ENSG00000220666	RCC2P7	1.28899	3.11328	0.188744	NA	WI-38 N592S vs. WI-38 WT
ENSG00000101144	BMP7	4.42708	3.09897	0.077034	NA	WI-38 N592S vs. WI-38 WT
ENSG00000172250	SERHL	5.70178	3.08851	0.0150603	NA	WI-38 N592S vs. WI-38 WT
ENSG00000154099	DNAAF1	2.92928	3.0827	0.120175	NA	WI-38 N592S vs. WI-38 WT
ENSG00000100024	UPB1	1.51024	3.06633	0.199673	NA	WI-38 N592S vs. WI-38 WT
ENSG00000113231	PDE8B	2.78496	3.06396	0.114264	NA	WI-38 N592S vs. WI-38 WT
ENSG00000157851	DPYSL5	436.46	3.05614	0.0238317	0.133997	WI-38 N592S vs. WI-38 WT
ENSG00000133106	EPSTI1	1.7481	3.05188	0.198726	NA	WI-38 N592S vs. WI-38 WT
ENSG00000108759	KRT32	1.03675	3.04977	0.164669	NA	WI-38 N592S vs. WI-38 WT
ENSG00000226318	RPS3AP38	0.957204	3.04316	0.321036	NA	WI-38 N592S vs. WI-38 WT
ENSG00000273025	AC009690.3	1.30264	3.0256	0.386556	NA	WI-38 N592S vs. WI-38 WT
ENSG00000156414	TDRD9	789.942	3.01508	0.0327904	0.160342	WI-38 N592S vs. WI-38 WT
ENSG00000144847	IGSF11	2.27358	2.99605	0.334658	NA	WI-38 N592S vs. WI-38 WT
ENSG00000127507	ADGRE2	1.34942	2.99398	0.321847	NA	WI-38 N592S vs. WI-38 WT
ENSG00000254701	AC138866.2	0.888688	2.98479	0.487869	NA	WI-38 N592S vs. WI-38 WT
ENSG00000233297	RASA4DP	2.28813	2.97244	0.208828	NA	WI-38 N592S vs. WI-38 WT
ENSG00000213197	NUDCP1	1.07628	2.97044	0.272653	NA	WI-38 N592S vs. WI-38 WT
ENSG00000227941	UQCRBP2	1.53407	2.95504	0.294433	NA	WI-38 N592S vs. WI-38 WT
ENSG00000184828	ZBTB7C	3.48397	2.95238	0.0744679	NA	WI-38 N592S vs. WI-38 WT
ENSG00000138400	MDH1B	68.3352	2.93333	1.9063e-05	0.00156374	WI-38 N592S vs. WI-38 WT
ENSG00000283496	ZNF511-PRAP1	3.62404	2.92524	0.181047	NA	WI-38 N592S vs. WI-38 WT
ENSG00000286264	AP001453.5	2.64553	2.9247	0.112406	NA	WI-38 N592S vs. WI-38 WT
ENSG00000204264	PSMB8	25.9266	2.92322	0.124384	NA	WI-38 N592S vs. WI-38 WT
ENSG00000196183	RPS2P4	1.412	2.92218	0.193515	NA	WI-38 N592S vs. WI-38 WT
ENSG00000161328	LRRC56	9.80685	2.91379	0.0825391	NA	WI-38 N592S vs. WI-38 WT
ENSG00000260325	HSPB9	1.16156	2.89215	0.196043	NA	WI-38 N592S vs. WI-38 WT
ENSG00000149243	KLHL35	4.09063	2.89021	0.0800197	NA	WI-38 N592S vs. WI-38 WT
ENSG00000177359	AC024940.1	6.574	2.88872	0.00625386	NA	WI-38 N592S vs. WI-38 WT
ENSG00000177096	PHETA2	3.43028	2.88502	0.196545	NA	WI-38 N592S vs. WI-38 WT
ENSG00000260735	AC139256.1	2.63805	2.88367	0.0489312	NA	WI-38 N592S vs. WI-38 WT
ENSG00000186973	FAM183A	4.55697	2.88329	0.0825414	NA	WI-38 N592S vs. WI-38 WT
ENSG00000266265	KLF14	13.4876	2.87864	0.0183958	NA	WI-38 N592S vs. WI-38 WT
ENSG00000219607	PPP1R3G	92.1048	2.87659	0.0276592	0.145292	WI-38 N592S vs. WI-38 WT
ENSG00000255292	AP002884.2	2.19304	2.86998	0.305018	NA	WI-38 N592S vs. WI-38 WT
ENSG00000237350	CDC42P6	1.21964	2.86603	0.336148	NA	WI-38 N592S vs. WI-38 WT
ENSG00000204434	POTEKP	10.0557	2.86506	0.0622721	NA	WI-38 N592S vs. WI-38 WT
ENSG00000104369	JPH1	79.6053	2.86317	0.0150221	0.102607	WI-38 N592S vs. WI-38 WT
ENSG00000011347	SYT7	8.73827	2.86154	0.0147575	NA	WI-38 N592S vs. WI-38 WT
ENSG00000169255	B3GALNT1	2.04596	2.85891	0.255583	NA	WI-38 N592S vs. WI-38 WT
ENSG00000010671	BTK	6.14788	2.84736	0.0382912	NA	WI-38 N592S vs. WI-38 WT
ENSG00000171033	PKIA	472.529	2.84544	6.99067e-07	0.000134077	WI-38 N592S vs. WI-38 WT
ENSG00000213371	NAP1L1P3	1.56889	2.84475	0.228551	NA	WI-38 N592S vs. WI-38 WT
ENSG00000172940	SLC22A13	3.39391	2.84094	0.0176963	NA	WI-38 N592S vs. WI-38 WT
ENSG00000214429	CYCSP6	2.02533	2.83616	0.151893	NA	WI-38 N592S vs. WI-38 WT
ENSG00000257341	AL928654.3	3.37085	2.83613	0.168191	NA	WI-38 N592S vs. WI-38 WT
ENSG00000124343	XG	2.07793	2.83554	0.19129	NA	WI-38 N592S vs. WI-38 WT
ENSG00000128482	RNF112	3.66247	2.83433	0.0488729	NA	WI-38 N592S vs. WI-38 WT
ENSG00000196196	HRCT1	6.16996	2.83308	0.0196794	NA	WI-38 N592S vs. WI-38 WT
ENSG00000263606	CHORDC1P4	1.11604	2.83165	0.274952	NA	WI-38 N592S vs. WI-38 WT
ENSG00000116329	OPRD1	2.03899	2.8238	0.144893	NA	WI-38 N592S vs. WI-38 WT
ENSG00000196866	H2AC7	5.22975	2.82374	0.245084	NA	WI-38 N592S vs. WI-38 WT
ENSG00000265095	FTLP12	5.42325	2.82287	0.0805475	NA	WI-38 N592S vs. WI-38 WT
ENSG00000229417	NPM1P25	0.945811	2.8204	0.231967	NA	WI-38 N592S vs. WI-38 WT
ENSG00000264801	ERVFRD-3	1.25472	2.81949	0.358288	NA	WI-38 N592S vs. WI-38 WT
ENSG00000184523	PTGER4P2	0.894925	2.81521	0.337869	NA	WI-38 N592S vs. WI-38 WT
ENSG00000197769	MAP1LC3C	1.46905	2.80828	0.277532	NA	WI-38 N592S vs. WI-38 WT
ENSG00000265683	SYPL1P2	2.93895	2.8048	0.125676	NA	WI-38 N592S vs. WI-38 WT
ENSG00000166664	CHRFAM7A	55.622	2.79613	0.00160356	0.027919	WI-38 N592S vs. WI-38 WT
ENSG00000164850	GPER1	98.7525	2.78706	0.00242341	0.0363752	WI-38 N592S vs. WI-38 WT
ENSG00000125510	OPRL1	38.7785	2.7859	0.053694	NA	WI-38 N592S vs. WI-38 WT
ENSG00000271153	RPL23AP88	2.59459	2.77279	0.401598	NA	WI-38 N592S vs. WI-38 WT
ENSG00000110628	SLC22A18	92.1246	2.77037	0.0228682	0.131018	WI-38 N592S vs. WI-38 WT
ENSG00000037280	FLT4	190.769	2.77036	0.0255456	0.139209	WI-38 N592S vs. WI-38 WT
ENSG00000101605	MYOM1	6.07307	2.76035	0.10769	NA	WI-38 N592S vs. WI-38 WT
ENSG00000229816	DDX50P1	1.74683	2.75758	0.191616	NA	WI-38 N592S vs. WI-38 WT
ENSG00000188124	OR2AG2	1.24237	2.75733	0.287493	NA	WI-38 N592S vs. WI-38 WT
ENSG00000235587	GAPDHP65	5.15221	2.75661	0.126298	NA	WI-38 N592S vs. WI-38 WT
ENSG00000124019	FAM124B	1.13961	2.74127	0.295226	NA	WI-38 N592S vs. WI-38 WT
ENSG00000253831	ETV3L	1.68422	2.73647	0.299528	NA	WI-38 N592S vs. WI-38 WT
ENSG00000120251	GRIA2	1.38173	2.72847	0.216758	NA	WI-38 N592S vs. WI-38 WT
ENSG00000179168	GGN	22.9658	2.72424	0.00230495	NA	WI-38 N592S vs. WI-38 WT
ENSG00000089820	ARHGAP4	119.202	2.72375	0.00419487	0.0491625	WI-38 N592S vs. WI-38 WT
ENSG00000185046	ANKS1B	41.3612	2.72238	0.0133133	NA	WI-38 N592S vs. WI-38 WT
ENSG00000243538	RPS26P28	2.21535	2.70878	0.106841	NA	WI-38 N592S vs. WI-38 WT
ENSG00000109610	SOD3	1.64244	2.69819	0.375935	NA	WI-38 N592S vs. WI-38 WT
ENSG00000226085	UQCRFS1P1	2.06371	2.69211	0.195638	NA	WI-38 N592S vs. WI-38 WT
ENSG00000205639	MFSD2B	11.808	2.68176	6.26322e-05	NA	WI-38 N592S vs. WI-38 WT
ENSG00000259728	LINC00933	3.48506	2.67881	0.117897	NA	WI-38 N592S vs. WI-38 WT
ENSG00000187486	KCNJ11	8.82035	2.67742	0.0316343	NA	WI-38 N592S vs. WI-38 WT
ENSG00000008226	DLEC1	4.3612	2.66789	0.0394327	NA	WI-38 N592S vs. WI-38 WT
ENSG00000083290	ULK2	35.3971	2.65233	0.0552772	NA	WI-38 N592S vs. WI-38 WT
ENSG00000167971	CASKIN1	15.9712	2.6357	0.0134973	NA	WI-38 N592S vs. WI-38 WT
ENSG00000187550	SBK2	3.34832	2.62385	0.0552047	NA	WI-38 N592S vs. WI-38 WT
ENSG00000164651	SP8	1.00036	2.62216	0.328474	NA	WI-38 N592S vs. WI-38 WT
ENSG00000203896	LIME1	54.5992	2.6173	7.07304e-05	0.00383245	WI-38 N592S vs. WI-38 WT
ENSG00000261456	TUBB8	2.38656	2.60379	0.187834	NA	WI-38 N592S vs. WI-38 WT
ENSG00000264943	SH3GL1P2	1.02861	2.59229	0.284653	NA	WI-38 N592S vs. WI-38 WT
ENSG00000140798	ABCC12	4.07919	2.58189	0.184846	NA	WI-38 N592S vs. WI-38 WT
ENSG00000114771	AADAC	0.970613	2.56717	0.43394	NA	WI-38 N592S vs. WI-38 WT
ENSG00000158482	SNX29P1	0.994066	2.55771	0.318609	NA	WI-38 N592S vs. WI-38 WT
ENSG00000234118	RPL13AP6	1.26904	2.54707	0.326702	NA	WI-38 N592S vs. WI-38 WT
ENSG00000198650	TAT	2.9151	2.53833	0.18079	NA	WI-38 N592S vs. WI-38 WT
ENSG00000135439	AGAP2	17.2814	2.53495	0.00461865	NA	WI-38 N592S vs. WI-38 WT
ENSG00000278817	LOC102724770	7.55469	2.52547	0.067589	NA	WI-38 N592S vs. WI-38 WT
ENSG00000178882	RFLNA; ZNF664-RFLNA	458.236	2.51926	0.00259211	0.0376993	WI-38 N592S vs. WI-38 WT
ENSG00000110693	SOX6	2.18559	2.51589	0.251296	NA	WI-38 N592S vs. WI-38 WT
ENSG00000141933	TPGS1	86.4467	2.5157	0.0021756	0.0340581	WI-38 N592S vs. WI-38 WT
ENSG00000201822	RNA5SP149	5.07206	2.51186	0.227541	NA	WI-38 N592S vs. WI-38 WT
ENSG00000071073	MGAT4A	10.568	2.50978	0.0402497	NA	WI-38 N592S vs. WI-38 WT
ENSG00000174332	GLIS1	7.975	2.50194	0.0167868	NA	WI-38 N592S vs. WI-38 WT
ENSG00000122824	NUDT10	2.11739	2.49472	0.234329	NA	WI-38 N592S vs. WI-38 WT
ENSG00000223718	AC093107.1	1.17015	2.4923	0.289867	NA	WI-38 N592S vs. WI-38 WT
ENSG00000235400	AC104837.1	1.54585	2.48865	0.167067	NA	WI-38 N592S vs. WI-38 WT
ENSG00000204396	VWA7	25.5623	2.47913	0.0255479	NA	WI-38 N592S vs. WI-38 WT
ENSG00000135702	CHST5	1.94752	2.47897	0.290557	NA	WI-38 N592S vs. WI-38 WT
ENSG00000229806	RPS15P5	3.21907	2.47849	0.124554	NA	WI-38 N592S vs. WI-38 WT
ENSG00000126583	PRKCG	10.7918	2.47744	0.0617731	NA	WI-38 N592S vs. WI-38 WT
ENSG00000227775	AL031282.1	2.23073	2.47538	0.212345	NA	WI-38 N592S vs. WI-38 WT
ENSG00000280778	AC243547.3	1.33636	2.47459	0.281118	NA	WI-38 N592S vs. WI-38 WT
ENSG00000261349	AL031432.2	1.8571	2.47267	0.174104	NA	WI-38 N592S vs. WI-38 WT
ENSG00000269469	AC010619.1	1.75099	2.47125	0.537245	NA	WI-38 N592S vs. WI-38 WT
ENSG00000003249	DBNDD1	526.029	2.46972	0.0672781	0.243171	WI-38 N592S vs. WI-38 WT
ENSG00000184033	CTAG1B	1462.39	2.46536	0.0918618	0.289104	WI-38 N592S vs. WI-38 WT
ENSG00000230069	LRRC37A15P	5.28651	2.465	0.336238	NA	WI-38 N592S vs. WI-38 WT
ENSG00000243449	C4orf48	60.7786	2.46401	0.000192693	0.00732172	WI-38 N592S vs. WI-38 WT
ENSG00000270228	AC079880.2	3.4632	2.46397	0.248081	NA	WI-38 N592S vs. WI-38 WT
ENSG00000172000	ZNF556	97.8824	2.46394	0.0475819	0.200916	WI-38 N592S vs. WI-38 WT
ENSG00000203772	SPRN	2.16885	2.463	0.226424	NA	WI-38 N592S vs. WI-38 WT
ENSG00000183248	PRR36	54.2739	2.45666	0.0673979	0.243393	WI-38 N592S vs. WI-38 WT
ENSG00000273274	ZBTB8B	2.82803	2.45647	0.200585	NA	WI-38 N592S vs. WI-38 WT
ENSG00000285799	AL645929.3	2.96687	2.45333	0.192397	NA	WI-38 N592S vs. WI-38 WT
ENSG00000237669	AL671277.2	1.09559	2.45327	0.300957	NA	WI-38 N592S vs. WI-38 WT
ENSG00000236768	AC124916.1	1.06452	2.45163	0.367136	NA	WI-38 N592S vs. WI-38 WT
ENSG00000226937	CEP164P1	4.87578	2.43935	0.11402	NA	WI-38 N592S vs. WI-38 WT
ENSG00000249242	TMEM150C	90.2837	2.43929	0.0175659	0.112599	WI-38 N592S vs. WI-38 WT
ENSG00000188582	PAQR9	7.66139	2.43315	0.102026	NA	WI-38 N592S vs. WI-38 WT
ENSG00000285444	AL162377.3	1.99064	2.43154	0.20966	NA	WI-38 N592S vs. WI-38 WT
ENSG00000171798	KNDC1	15.3972	2.43148	0.0172265	NA	WI-38 N592S vs. WI-38 WT
ENSG00000260075	NSFP1	90.0698	2.42732	0.105945	0.311543	WI-38 N592S vs. WI-38 WT
ENSG00000162722	TRIM58	204.763	2.42702	0.0939749	0.291978	WI-38 N592S vs. WI-38 WT
ENSG00000068831	RASGRP2	3.45613	2.42353	0.173226	NA	WI-38 N592S vs. WI-38 WT
ENSG00000184378	ACTRT3	73.2015	2.4188	0.0983671	0.29906	WI-38 N592S vs. WI-38 WT
ENSG00000111319	SCNN1A	85.7788	2.41818	6.79023e-07	0.000133892	WI-38 N592S vs. WI-38 WT
ENSG00000243207	PPAN-P2RY11	19.0585	2.41199	0.0355544	NA	WI-38 N592S vs. WI-38 WT
ENSG00000101222	SPEF1	10.5335	2.41182	0.0221277	NA	WI-38 N592S vs. WI-38 WT
ENSG00000131409	LRRC4B	1.1771	2.4077	0.374445	NA	WI-38 N592S vs. WI-38 WT
ENSG00000189157	FAM47E	3.55086	2.40164	0.22543	NA	WI-38 N592S vs. WI-38 WT
ENSG00000128340	RAC2	3.57525	2.39987	0.0714535	NA	WI-38 N592S vs. WI-38 WT
ENSG00000178602	OTOS	1.04061	2.39632	0.388785	NA	WI-38 N592S vs. WI-38 WT
ENSG00000180096	SEPTIN1	12.9256	2.39	0.00354925	NA	WI-38 N592S vs. WI-38 WT
ENSG00000220583	RPL35P2	7.05453	2.38872	0.0247197	NA	WI-38 N592S vs. WI-38 WT
ENSG00000231793	DOC2GP	12.4314	2.38294	0.0922456	NA	WI-38 N592S vs. WI-38 WT
ENSG00000135248	FAM71F1	1.7702	2.3749	0.163797	NA	WI-38 N592S vs. WI-38 WT
ENSG00000198939	ZFP2	4.97315	2.36014	0.0850758	NA	WI-38 N592S vs. WI-38 WT
ENSG00000255398	HCAR3	0.982267	2.35951	0.468377	NA	WI-38 N592S vs. WI-38 WT
ENSG00000178631	ACTG1P1	1.48782	2.35747	0.30489	NA	WI-38 N592S vs. WI-38 WT
ENSG00000110375	UPK2	0.942597	2.35583	0.327575	NA	WI-38 N592S vs. WI-38 WT
ENSG00000102010	BMX	1.13816	2.35041	0.566423	NA	WI-38 N592S vs. WI-38 WT
ENSG00000146453	PNLDC1	3.46342	2.33386	0.204356	NA	WI-38 N592S vs. WI-38 WT
ENSG00000268083	AC008982.1	1.96031	2.33374	0.406636	NA	WI-38 N592S vs. WI-38 WT
ENSG00000080854	IGSF9B	6.67564	2.32922	0.215324	NA	WI-38 N592S vs. WI-38 WT
ENSG00000167476	JSRP1	31.5005	2.32774	0.00251361	NA	WI-38 N592S vs. WI-38 WT
ENSG00000148942	SLC5A12	132.957	2.31993	0.107736	0.314818	WI-38 N592S vs. WI-38 WT
ENSG00000161992	PRR35	1.08837	2.31737	0.515244	NA	WI-38 N592S vs. WI-38 WT
ENSG00000218418	AL591135.1	2.41023	2.30234	0.12761	NA	WI-38 N592S vs. WI-38 WT
ENSG00000142959	BEST4	1.04337	2.29562	0.468362	NA	WI-38 N592S vs. WI-38 WT
ENSG00000242435	UPK3BP1	1.00246	2.29529	0.396029	NA	WI-38 N592S vs. WI-38 WT
ENSG00000186340	THBS2	11.2336	2.28893	0.0943639	NA	WI-38 N592S vs. WI-38 WT
ENSG00000221843	C2orf16	3.33168	2.28748	0.120538	NA	WI-38 N592S vs. WI-38 WT
ENSG00000255710	AP003170.1	1.28872	2.28584	0.441184	NA	WI-38 N592S vs. WI-38 WT
ENSG00000254332	AF201337.1	1.39474	2.27313	0.303857	NA	WI-38 N592S vs. WI-38 WT
ENSG00000269026	AC003006.1	3.40833	2.26865	0.291248	NA	WI-38 N592S vs. WI-38 WT
ENSG00000106538	RARRES2	0.951777	2.2663	0.403027	NA	WI-38 N592S vs. WI-38 WT
ENSG00000259394	AC079328.1	1.57084	2.25696	0.240947	NA	WI-38 N592S vs. WI-38 WT
ENSG00000216624	GAPDHP72	2.81722	2.2488	0.250129	NA	WI-38 N592S vs. WI-38 WT
ENSG00000236409	NRADDP	0.919622	2.2452	0.386354	NA	WI-38 N592S vs. WI-38 WT
ENSG00000076344	RGS11	0.990177	2.24479	0.384042	NA	WI-38 N592S vs. WI-38 WT
ENSG00000234742	AC144530.1	5.1491	2.24127	0.0604386	NA	WI-38 N592S vs. WI-38 WT
ENSG00000162753	SLC9C2	2.72282	2.23529	0.132331	NA	WI-38 N592S vs. WI-38 WT
ENSG00000170290	SLN	1.87758	2.23391	0.263819	NA	WI-38 N592S vs. WI-38 WT
ENSG00000225125	RANP4	1.24832	2.23194	0.313384	NA	WI-38 N592S vs. WI-38 WT
ENSG00000255339	AL133352.1	19.9508	2.23001	0.0306464	NA	WI-38 N592S vs. WI-38 WT
ENSG00000242477	AC091429.1	1.3067	2.22661	0.302181	NA	WI-38 N592S vs. WI-38 WT
ENSG00000284934	DIABLO	1.6389	2.22147	0.468489	NA	WI-38 N592S vs. WI-38 WT
ENSG00000205592	MUC19	0.918499	2.21756	0.51367	NA	WI-38 N592S vs. WI-38 WT
ENSG00000163673	DCLK3	2.59396	2.20875	0.187448	NA	WI-38 N592S vs. WI-38 WT
ENSG00000277196	LOC102724788	1.63553	2.20286	0.538623	NA	WI-38 N592S vs. WI-38 WT
ENSG00000221988	PPT2	39.0291	2.19811	0.50444	NA	WI-38 N592S vs. WI-38 WT
ENSG00000182472	CAPN12	39.014	2.1921	0.00574416	NA	WI-38 N592S vs. WI-38 WT
ENSG00000151846	PABPC3	2.95246	2.19129	0.186384	NA	WI-38 N592S vs. WI-38 WT
ENSG00000198739	LRRTM3	0.812464	2.18911	0.605777	NA	WI-38 N592S vs. WI-38 WT
ENSG00000256349	AP002748.5	7.61761	2.1849	0.363058	NA	WI-38 N592S vs. WI-38 WT
ENSG00000181359	HSP90AA6P	3.74351	2.18153	0.148147	NA	WI-38 N592S vs. WI-38 WT
ENSG00000234289	H2BS1	26.0072	2.18091	0.0253325	NA	WI-38 N592S vs. WI-38 WT
ENSG00000118307	CFAP94	5.48048	2.17839	0.139216	NA	WI-38 N592S vs. WI-38 WT
ENSG00000124251	TP53TG5	2.52795	2.17433	0.407626	NA	WI-38 N592S vs. WI-38 WT
ENSG00000185522	LMNTD2	3.18163	2.17346	0.197553	NA	WI-38 N592S vs. WI-38 WT
ENSG00000116194	ANGPTL1	2.39279	2.16324	0.369904	NA	WI-38 N592S vs. WI-38 WT
ENSG00000129167	TPH1	3.81927	2.15721	0.143713	NA	WI-38 N592S vs. WI-38 WT
ENSG00000284292	AC004922.1	143.339	2.15481	0.000544058	0.0146852	WI-38 N592S vs. WI-38 WT
ENSG00000272968	RBAK-RBAKDN	5.95997	2.14586	0.110966	NA	WI-38 N592S vs. WI-38 WT
ENSG00000183638	RP1L1	4.41536	2.11718	0.249906	NA	WI-38 N592S vs. WI-38 WT
ENSG00000250312	ZNF718	50.9494	2.11336	0.177982	0.423754	WI-38 N592S vs. WI-38 WT
ENSG00000187688	TRPV2	726.41	2.09666	0.00633445	0.0615762	WI-38 N592S vs. WI-38 WT
ENSG00000187686	KRT18P59	4.17287	2.09459	0.044279	NA	WI-38 N592S vs. WI-38 WT
ENSG00000240776	RPS10P4	1.34418	2.08774	0.398608	NA	WI-38 N592S vs. WI-38 WT
ENSG00000088882	CPXM1	2.89669	2.08198	0.216541	NA	WI-38 N592S vs. WI-38 WT
ENSG00000109758	HGFAC	2.65451	2.08058	0.313306	NA	WI-38 N592S vs. WI-38 WT
ENSG00000151882	CCL28	96.3858	2.07591	0.188271	0.4348	WI-38 N592S vs. WI-38 WT
ENSG00000233448	PMS2P9	5.24361	2.07518	0.152746	NA	WI-38 N592S vs. WI-38 WT
ENSG00000266910	AC008507.1	1.59626	2.06755	0.384506	NA	WI-38 N592S vs. WI-38 WT
ENSG00000116996	ZP4	1.22965	2.0572	0.494569	NA	WI-38 N592S vs. WI-38 WT
ENSG00000275945	EIF3FP1	1.4148	2.05288	0.439477	NA	WI-38 N592S vs. WI-38 WT
ENSG00000170476	MZB1	0.93647	2.04798	0.556117	NA	WI-38 N592S vs. WI-38 WT
ENSG00000188981	MSANTD1	4.92657	2.04571	0.0838369	NA	WI-38 N592S vs. WI-38 WT
ENSG00000152475	ZNF837	11.7141	2.04479	0.0779071	NA	WI-38 N592S vs. WI-38 WT
ENSG00000023191	RNH1	36.6197	2.04193	0.220773	NA	WI-38 N592S vs. WI-38 WT
ENSG00000179477	ALOX12B	4.86328	2.04184	0.0633996	NA	WI-38 N592S vs. WI-38 WT
ENSG00000212789	ST13P5	1.30368	2.03952	0.441014	NA	WI-38 N592S vs. WI-38 WT
ENSG00000138823	MTTP	2.04865	2.03899	0.28351	NA	WI-38 N592S vs. WI-38 WT
ENSG00000254610	AC004923.1	0.944017	2.03506	0.47975	NA	WI-38 N592S vs. WI-38 WT
ENSG00000174586	ZNF497	9.22271	2.02726	0.0855244	NA	WI-38 N592S vs. WI-38 WT
ENSG00000171056	SOX7	2.03726	2.02625	0.553416	NA	WI-38 N592S vs. WI-38 WT
ENSG00000183914	DNAH2	9.86253	2.01387	0.0739688	NA	WI-38 N592S vs. WI-38 WT
ENSG00000237729	AC002075.2	1.39376	2.01386	0.41936	NA	WI-38 N592S vs. WI-38 WT
ENSG00000257907	EEF1A1P17	2.30688	2.00841	0.200645	NA	WI-38 N592S vs. WI-38 WT
ENSG00000161594	KLHL10	1.69688	2.00445	0.331324	NA	WI-38 N592S vs. WI-38 WT
ENSG00000068781	STON1-GTF2A1L	5.99139	1.99549	0.16881	NA	WI-38 N592S vs. WI-38 WT
ENSG00000277224	H2BC7	7.22994	1.9938	0.126364	NA	WI-38 N592S vs. WI-38 WT
ENSG00000179921	GPBAR1	2.57686	1.98792	0.280485	NA	WI-38 N592S vs. WI-38 WT
ENSG00000118557	PMFBP1	99.2266	1.97943	0.00369286	0.0462201	WI-38 N592S vs. WI-38 WT
ENSG00000157766	ACAN	8.17084	1.97928	0.0471192	NA	WI-38 N592S vs. WI-38 WT
ENSG00000169862	CTNND2	10.6589	1.97623	0.0563391	NA	WI-38 N592S vs. WI-38 WT
ENSG00000132182	NUP210	1760.65	1.97378	0.0165179	0.108349	WI-38 N592S vs. WI-38 WT
ENSG00000251013	GAPDHP62	9.40933	1.9735	0.0702548	NA	WI-38 N592S vs. WI-38 WT
ENSG00000232883	AL451081.2	1.01285	1.97108	0.471658	NA	WI-38 N592S vs. WI-38 WT
ENSG00000242735	RPSAP26	3.853	1.96846	0.422609	NA	WI-38 N592S vs. WI-38 WT
ENSG00000205403	CFI	8.20397	1.96225	0.189096	NA	WI-38 N592S vs. WI-38 WT
ENSG00000255432	AP001458.2	6.83943	1.96211	0.235325	NA	WI-38 N592S vs. WI-38 WT
ENSG00000242337	INHCAP	1.13277	1.9466	0.4023	NA	WI-38 N592S vs. WI-38 WT
ENSG00000171631	P2RY6	3.64978	1.94076	0.108337	NA	WI-38 N592S vs. WI-38 WT
ENSG00000284128	AP000356.3	1.54286	1.93879	0.3899	NA	WI-38 N592S vs. WI-38 WT
ENSG00000279413	AC112497.2	1.63724	1.93757	0.419745	NA	WI-38 N592S vs. WI-38 WT
ENSG00000230067	HSPD1P6	1.42536	1.93568	0.362372	NA	WI-38 N592S vs. WI-38 WT
ENSG00000146938	NLGN4X	4.00168	1.92802	0.229444	NA	WI-38 N592S vs. WI-38 WT
ENSG00000241478	HSPA8P9	1.01297	1.92058	0.47804	NA	WI-38 N592S vs. WI-38 WT
ENSG00000155066	PROM2	26.4296	1.91216	0.0112178	NA	WI-38 N592S vs. WI-38 WT
ENSG00000135577	NMBR	2.02052	1.90935	0.272322	NA	WI-38 N592S vs. WI-38 WT
ENSG00000213760	ATP6V1G2	4.42372	1.90779	0.44779	NA	WI-38 N592S vs. WI-38 WT
ENSG00000257790	EIF4A1P4	6.81184	1.90404	0.0690588	NA	WI-38 N592S vs. WI-38 WT
ENSG00000189045	ANKDD1B	4.21627	1.9033	0.166944	NA	WI-38 N592S vs. WI-38 WT
ENSG00000170684	ZNF296	24.0856	1.90324	0.201368	NA	WI-38 N592S vs. WI-38 WT
ENSG00000187775	DNAH17	24.2471	1.89906	0.0031801	NA	WI-38 N592S vs. WI-38 WT
ENSG00000183929	DUSP5P1	6.03356	1.89687	0.0944477	NA	WI-38 N592S vs. WI-38 WT
ENSG00000269755	AC008758.6	5.12501	1.88985	0.191979	NA	WI-38 N592S vs. WI-38 WT
ENSG00000237972	TUBG1P	1.06056	1.8888	0.453039	NA	WI-38 N592S vs. WI-38 WT
ENSG00000237214	AL080243.4	2.71746	1.88709	0.14945	NA	WI-38 N592S vs. WI-38 WT
ENSG00000112499	SLC22A2	1.58695	1.88272	0.321657	NA	WI-38 N592S vs. WI-38 WT
ENSG00000262481	TMEM256-PLSCR3	9.40569	1.88117	0.0947397	NA	WI-38 N592S vs. WI-38 WT
ENSG00000177688	SUMO4	1.01615	1.88073	0.378793	NA	WI-38 N592S vs. WI-38 WT
ENSG00000153789	CIBAR2	3.82361	1.87212	0.276321	NA	WI-38 N592S vs. WI-38 WT
ENSG00000232654	FAM136BP	1.4482	1.87115	0.419572	NA	WI-38 N592S vs. WI-38 WT
ENSG00000214077	GNAQP1	1.03607	1.87001	0.492138	NA	WI-38 N592S vs. WI-38 WT
ENSG00000188039	NWD1	42.1602	1.86898	0.238108	NA	WI-38 N592S vs. WI-38 WT
ENSG00000240950	AC021074.1	0.987475	1.86496	0.547144	NA	WI-38 N592S vs. WI-38 WT
ENSG00000111644	ACRBP	2.4743	1.85924	0.124255	NA	WI-38 N592S vs. WI-38 WT
ENSG00000104290	FZD3	312.202	1.85597	0.15105	0.383836	WI-38 N592S vs. WI-38 WT
ENSG00000233381	AK4P3	16.7993	1.85514	0.260516	NA	WI-38 N592S vs. WI-38 WT
ENSG00000187908	DMBT1	100.662	1.8549	0.000381774	0.0115037	WI-38 N592S vs. WI-38 WT
ENSG00000242073	AC211429.2	14.7046	1.85123	0.114556	NA	WI-38 N592S vs. WI-38 WT
ENSG00000043462	LCP2	2.25502	1.85051	0.253843	NA	WI-38 N592S vs. WI-38 WT
ENSG00000282933	RHOXF1P3	3.42612	1.84896	0.269254	NA	WI-38 N592S vs. WI-38 WT
ENSG00000250673	REELD1	1.81172	1.84644	0.391492	NA	WI-38 N592S vs. WI-38 WT
ENSG00000103254	ANTKMT	82.8124	1.84465	7.89839e-05	0.00413144	WI-38 N592S vs. WI-38 WT
ENSG00000083807	SLC27A5	184.345	1.84436	0.143642	0.372853	WI-38 N592S vs. WI-38 WT
ENSG00000006016	CRLF1	13.3257	1.84397	0.132907	NA	WI-38 N592S vs. WI-38 WT
ENSG00000242088	AC090602.1	1.44121	1.84307	0.353239	NA	WI-38 N592S vs. WI-38 WT
ENSG00000143195	ILDR2	2.91453	1.84067	0.301833	NA	WI-38 N592S vs. WI-38 WT
ENSG00000149328	GLB1L2	129.526	1.84022	0.186264	0.43298	WI-38 N592S vs. WI-38 WT
ENSG00000131188	PRR7	133.552	1.83814	0.000687359	0.0167447	WI-38 N592S vs. WI-38 WT
ENSG00000064787	BCAS1	2.88916	1.83798	0.350081	NA	WI-38 N592S vs. WI-38 WT
ENSG00000169860	P2RY1	59.4515	1.83653	0.245094	0.501181	WI-38 N592S vs. WI-38 WT
ENSG00000263829	SINHCAFP1	1.70615	1.83652	0.375628	NA	WI-38 N592S vs. WI-38 WT
ENSG00000175267	VWA3A	1.28747	1.83258	0.326393	NA	WI-38 N592S vs. WI-38 WT
ENSG00000228158	TLE1P1	1.49497	1.82832	0.316246	NA	WI-38 N592S vs. WI-38 WT
ENSG00000065621	GSTO2	7.37366	1.82618	0.0894797	NA	WI-38 N592S vs. WI-38 WT
ENSG00000259511	UBE2Q2L	3.20722	1.82615	0.355101	NA	WI-38 N592S vs. WI-38 WT
ENSG00000206228	HNRNPA1P4	3.16536	1.81981	0.25631	NA	WI-38 N592S vs. WI-38 WT
ENSG00000187105	HEATR4	2.4776	1.81755	0.337609	NA	WI-38 N592S vs. WI-38 WT
ENSG00000102290	PCDH11X	1.17037	1.81415	0.570417	NA	WI-38 N592S vs. WI-38 WT
ENSG00000217094	PPIAP31	3.59551	1.81332	0.12761	NA	WI-38 N592S vs. WI-38 WT
ENSG00000178403	NEUROG2	13.3615	1.81143	0.283927	NA	WI-38 N592S vs. WI-38 WT
ENSG00000107742	SPOCK2	23.6244	1.81035	0.112833	NA	WI-38 N592S vs. WI-38 WT
ENSG00000213851	-	1.68693	1.80912	0.405635	NA	WI-38 N592S vs. WI-38 WT
ENSG00000223668	EEF1A1P24	3.50649	1.80908	0.259952	NA	WI-38 N592S vs. WI-38 WT
ENSG00000164556	FAM183BP	1.77296	1.80604	0.425276	NA	WI-38 N592S vs. WI-38 WT
ENSG00000172780	RAB43	119.669	1.80171	0.00271374	0.0387225	WI-38 N592S vs. WI-38 WT
ENSG00000139053	PDE6H	1.21925	1.80094	0.443182	NA	WI-38 N592S vs. WI-38 WT
ENSG00000148702	HABP2	1.11938	1.79855	0.509649	NA	WI-38 N592S vs. WI-38 WT
ENSG00000149090	PAMR1	5.10424	1.79672	0.138342	NA	WI-38 N592S vs. WI-38 WT
ENSG00000122025	FLT3	3.26436	1.79269	0.345855	NA	WI-38 N592S vs. WI-38 WT
ENSG00000019505	SYT13	4.8194	1.79188	0.271655	NA	WI-38 N592S vs. WI-38 WT
ENSG00000111728	ST8SIA1	29.4715	1.79009	0.158577	NA	WI-38 N592S vs. WI-38 WT
ENSG00000132297	HHLA1	2.07623	1.78852	0.256336	NA	WI-38 N592S vs. WI-38 WT
ENSG00000269964	MEI4	1.05686	1.78641	0.526746	NA	WI-38 N592S vs. WI-38 WT
ENSG00000260266	PPIAP46	1.05688	1.78095	0.369942	NA	WI-38 N592S vs. WI-38 WT
ENSG00000253767	PCDHGA8	2.31367	1.78093	0.440008	NA	WI-38 N592S vs. WI-38 WT
ENSG00000224826	USP21P1	0.962057	1.77131	0.672902	NA	WI-38 N592S vs. WI-38 WT
ENSG00000113763	UNC5A	2.34453	1.77018	0.3507	NA	WI-38 N592S vs. WI-38 WT
ENSG00000284661	AC105233.5	2.3131	1.76682	0.314119	NA	WI-38 N592S vs. WI-38 WT
ENSG00000101746	NOL4	5.48959	1.75203	0.336297	NA	WI-38 N592S vs. WI-38 WT
ENSG00000162989	KCNJ3	1.2083	1.75092	0.477461	NA	WI-38 N592S vs. WI-38 WT
ENSG00000144785	AC073896.1	351.581	1.74809	0.00961817	0.0781126	WI-38 N592S vs. WI-38 WT
ENSG00000178397	FAM220A	1.27924	1.74244	0.615512	NA	WI-38 N592S vs. WI-38 WT
ENSG00000101278	RPS10P5	2.17781	1.73982	0.262177	NA	WI-38 N592S vs. WI-38 WT
ENSG00000240972	MIF	4965.95	1.73582	0.00291512	0.0400989	WI-38 N592S vs. WI-38 WT
ENSG00000069122	ADGRF5	5.05885	1.7337	0.0906058	NA	WI-38 N592S vs. WI-38 WT
ENSG00000105246	EBI3	8.7635	1.73358	0.030099	NA	WI-38 N592S vs. WI-38 WT
ENSG00000235001	EIF4A1P2	3.77778	1.7303	0.157508	NA	WI-38 N592S vs. WI-38 WT
ENSG00000141040	ZNF287	96.8091	1.73028	3.65588e-06	0.00044174	WI-38 N592S vs. WI-38 WT
ENSG00000157856	DRC1	0.946226	1.72962	0.538308	NA	WI-38 N592S vs. WI-38 WT
ENSG00000072201	LNX1	3.00316	1.72329	0.182245	NA	WI-38 N592S vs. WI-38 WT
ENSG00000154529	CNTNAP3B	106.824	1.72078	0.115458	0.328255	WI-38 N592S vs. WI-38 WT
ENSG00000174697	LEP	0.885034	1.71551	0.65197	NA	WI-38 N592S vs. WI-38 WT
ENSG00000284981	UPK3BL2	9.82189	1.71152	0.0631546	NA	WI-38 N592S vs. WI-38 WT
ENSG00000156413	FUT6	1.55364	1.70912	0.363469	NA	WI-38 N592S vs. WI-38 WT
ENSG00000163273	NPPC	1.01067	1.70718	0.578483	NA	WI-38 N592S vs. WI-38 WT
ENSG00000100167	SEPTIN3	53.9796	1.70671	0.00885799	0.0738655	WI-38 N592S vs. WI-38 WT
ENSG00000279307	AC012065.5	0.848077	1.70499	0.571541	NA	WI-38 N592S vs. WI-38 WT
ENSG00000253203	GUSBP3	2.12999	1.69976	0.607351	NA	WI-38 N592S vs. WI-38 WT
ENSG00000173320	STOX2	42.0448	1.69789	0.0481337	NA	WI-38 N592S vs. WI-38 WT
ENSG00000285446	Z84488.2	4.23791	1.69757	0.411576	NA	WI-38 N592S vs. WI-38 WT
ENSG00000233435	AGGF1P2	0.958871	1.6952	0.639821	NA	WI-38 N592S vs. WI-38 WT
ENSG00000137310	TCF19	253.497	1.6941	0.000681136	0.0166602	WI-38 N592S vs. WI-38 WT
ENSG00000196482	ESRRG	0.925893	1.69409	0.68646	NA	WI-38 N592S vs. WI-38 WT
ENSG00000130881	LRP3	38.6025	1.69134	0.0193798	NA	WI-38 N592S vs. WI-38 WT
ENSG00000144550	CPNE9	2.41145	1.69002	0.224471	NA	WI-38 N592S vs. WI-38 WT
ENSG00000135625	EGR4	6.23165	1.68973	0.24994	NA	WI-38 N592S vs. WI-38 WT
ENSG00000105784	RUNDC3B	33.5874	1.68492	0.298932	NA	WI-38 N592S vs. WI-38 WT
ENSG00000163071	SPATA18	1.25072	1.68336	0.419906	NA	WI-38 N592S vs. WI-38 WT
ENSG00000173406	DAB1	1.66519	1.68266	0.355211	NA	WI-38 N592S vs. WI-38 WT
ENSG00000138080	EMILIN1	2.34597	1.68192	0.22832	NA	WI-38 N592S vs. WI-38 WT
ENSG00000066185	ZMYND12	2.55975	1.68161	0.450091	NA	WI-38 N592S vs. WI-38 WT
ENSG00000151322	NPAS3	3.1705	1.68131	0.426269	NA	WI-38 N592S vs. WI-38 WT
ENSG00000135253	KCP	3.18839	1.68014	0.240264	NA	WI-38 N592S vs. WI-38 WT
ENSG00000143341	HMCN1	189.103	1.67901	9.50442e-05	0.00464656	WI-38 N592S vs. WI-38 WT
ENSG00000162591	MEGF6	78.2667	1.67589	0.00243345	0.0364805	WI-38 N592S vs. WI-38 WT
ENSG00000240386	LCE1F	2.20829	1.6732	0.431296	NA	WI-38 N592S vs. WI-38 WT
ENSG00000197361	FBXL22	6.45541	1.67049	0.21142	NA	WI-38 N592S vs. WI-38 WT
ENSG00000264187	AC055811.2	8.04869	1.66657	0.456832	NA	WI-38 N592S vs. WI-38 WT
ENSG00000215912	TTC34	1.95738	1.66604	0.414747	NA	WI-38 N592S vs. WI-38 WT
ENSG00000122133	PAEP	1.72416	1.66232	0.448503	NA	WI-38 N592S vs. WI-38 WT
ENSG00000136213	CHST12	327.955	1.65135	0.0031156	0.0418752	WI-38 N592S vs. WI-38 WT
ENSG00000228477	AL663070.1	2.85375	1.65048	0.256806	NA	WI-38 N592S vs. WI-38 WT
ENSG00000269242	AC010422.3	3.20235	1.64289	0.445771	NA	WI-38 N592S vs. WI-38 WT
ENSG00000153395	LPCAT1	141.29	1.64254	0.0111315	0.0856939	WI-38 N592S vs. WI-38 WT
ENSG00000165194	PCDH19	1.39377	1.63982	0.334709	NA	WI-38 N592S vs. WI-38 WT
ENSG00000148344	PTGES	65.4792	1.63854	0.0230201	0.131514	WI-38 N592S vs. WI-38 WT
ENSG00000161940	BCL6B	13.1418	1.63751	0.335423	NA	WI-38 N592S vs. WI-38 WT
ENSG00000125848	FLRT3	4.82601	1.63324	0.353933	NA	WI-38 N592S vs. WI-38 WT
ENSG00000185924	RTN4RL1	5.92104	1.63129	0.0506239	NA	WI-38 N592S vs. WI-38 WT
ENSG00000187942	LDLRAD2	5.54726	1.63034	0.138365	NA	WI-38 N592S vs. WI-38 WT
ENSG00000185507	IRF7	22.898	1.62886	0.149216	NA	WI-38 N592S vs. WI-38 WT
ENSG00000170959	DCDC1	10.2165	1.62124	0.327684	NA	WI-38 N592S vs. WI-38 WT
ENSG00000175602	CCDC85B	452.218	1.6175	0.00599423	0.0595627	WI-38 N592S vs. WI-38 WT
ENSG00000241106	HLA-DOB	0.88928	1.61666	0.699727	NA	WI-38 N592S vs. WI-38 WT
ENSG00000054356	PTPRN	59.6341	1.6149	0.337384	0.596396	WI-38 N592S vs. WI-38 WT
ENSG00000203727	SAMD5	65.6002	1.61378	0.0414014	0.184187	WI-38 N592S vs. WI-38 WT
ENSG00000128383	APOBEC3A_B; APOBEC3A	1.09683	1.6097	0.561648	NA	WI-38 N592S vs. WI-38 WT
ENSG00000187144	SPATA21	11.8698	1.60794	0.0297936	NA	WI-38 N592S vs. WI-38 WT
ENSG00000274600	RIMBP3B	7.0159	1.60528	0.440278	NA	WI-38 N592S vs. WI-38 WT
ENSG00000115850	LCT	2.47351	1.60311	0.168495	NA	WI-38 N592S vs. WI-38 WT
ENSG00000249210	GAPDHP38	3.09585	1.603	0.272021	NA	WI-38 N592S vs. WI-38 WT
ENSG00000258529	AP001781.2	26.8359	1.60173	0.593932	NA	WI-38 N592S vs. WI-38 WT
ENSG00000236683	HMGA1P1	2.24595	1.59941	0.352418	NA	WI-38 N592S vs. WI-38 WT
ENSG00000185477	GPRIN3	9.19262	1.5983	0.124849	NA	WI-38 N592S vs. WI-38 WT
ENSG00000141979	AC008764.1	1.55001	1.59612	0.390634	NA	WI-38 N592S vs. WI-38 WT
ENSG00000162804	SNED1	8.13884	1.594	0.171546	NA	WI-38 N592S vs. WI-38 WT
ENSG00000154274	C4orf19	60.0961	1.58565	0.318128	0.577342	WI-38 N592S vs. WI-38 WT
ENSG00000183742	MACC1	4.20337	1.58445	0.369792	NA	WI-38 N592S vs. WI-38 WT
ENSG00000163520	FBLN2	135.74	1.57747	0.0015311	0.0272971	WI-38 N592S vs. WI-38 WT
ENSG00000169783	LINGO1	2.25153	1.57485	0.430703	NA	WI-38 N592S vs. WI-38 WT
ENSG00000213104	NPM1P46	0.949255	1.57461	0.570191	NA	WI-38 N592S vs. WI-38 WT
ENSG00000177374	HIC1	150.156	1.57431	0.00020581	0.00765169	WI-38 N592S vs. WI-38 WT
ENSG00000171222	SCAND1	563.303	1.57406	0.00472408	0.0526093	WI-38 N592S vs. WI-38 WT
ENSG00000136383	ALPK3	16.9761	1.57244	0.0255496	NA	WI-38 N592S vs. WI-38 WT
ENSG00000251050	RBX1P2	2.0151	1.57216	0.428708	NA	WI-38 N592S vs. WI-38 WT
ENSG00000186654	PRR5	11.4993	1.57027	0.00775793	NA	WI-38 N592S vs. WI-38 WT
ENSG00000171227	TMEM37	1.95057	1.56654	0.477996	NA	WI-38 N592S vs. WI-38 WT
ENSG00000167554	ZNF610	90.0208	1.56598	0.352568	0.609167	WI-38 N592S vs. WI-38 WT
ENSG00000188687	SLC4A5	12.0761	1.56473	0.110567	NA	WI-38 N592S vs. WI-38 WT
ENSG00000167992	VWCE	6.80574	1.56154	0.241405	NA	WI-38 N592S vs. WI-38 WT
ENSG00000167701	GPT	3.16995	1.56005	0.392733	NA	WI-38 N592S vs. WI-38 WT
ENSG00000233380	RPS2P48	1.03294	1.55884	0.52044	NA	WI-38 N592S vs. WI-38 WT
ENSG00000131242	RAB11FIP4	41.8444	1.55815	0.124168	NA	WI-38 N592S vs. WI-38 WT
ENSG00000149927	DOC2A	8.86252	1.55534	0.108737	NA	WI-38 N592S vs. WI-38 WT
ENSG00000106686	SPATA6L	9.93395	1.55488	0.158791	NA	WI-38 N592S vs. WI-38 WT
ENSG00000239198	RPL5P22	1.27764	1.55383	0.443828	NA	WI-38 N592S vs. WI-38 WT
ENSG00000130055	GDPD2	1.66268	1.55206	0.406187	NA	WI-38 N592S vs. WI-38 WT
ENSG00000151164	RAD9B	22.4242	1.54911	0.0534336	NA	WI-38 N592S vs. WI-38 WT
ENSG00000174672	BRSK2	62.9158	1.54705	0.362343	0.618126	WI-38 N592S vs. WI-38 WT
ENSG00000235034	C19orf81	1.00656	1.54476	0.562431	NA	WI-38 N592S vs. WI-38 WT
ENSG00000286112	KYAT1	95.7026	1.54376	0.00439272	0.0505017	WI-38 N592S vs. WI-38 WT
ENSG00000284783	AC091057.5	2.18412	1.54329	0.432991	NA	WI-38 N592S vs. WI-38 WT
ENSG00000166246	C16orf71	14.4257	1.54168	0.0379343	NA	WI-38 N592S vs. WI-38 WT
ENSG00000217930	PAM16	320.7	1.53756	3.56218e-05	0.00241808	WI-38 N592S vs. WI-38 WT
ENSG00000229920	RPS4XP5	1.21914	1.53697	0.514288	NA	WI-38 N592S vs. WI-38 WT
ENSG00000138379	MSTN	3.06862	1.53267	0.212222	NA	WI-38 N592S vs. WI-38 WT
ENSG00000119943	PYROXD2	15.6656	1.5324	0.112376	NA	WI-38 N592S vs. WI-38 WT
ENSG00000142583	SLC2A5	4.5073	1.53099	0.193529	NA	WI-38 N592S vs. WI-38 WT
ENSG00000126759	CFP	6.83781	1.52973	0.210662	NA	WI-38 N592S vs. WI-38 WT
ENSG00000257954	AC125611.2	4.06189	1.52772	0.323411	NA	WI-38 N592S vs. WI-38 WT
ENSG00000260081	AF274858.1	6.2111	1.52731	0.186438	NA	WI-38 N592S vs. WI-38 WT
ENSG00000275379	H3C11	0.926005	1.52519	0.641355	NA	WI-38 N592S vs. WI-38 WT
ENSG00000185761	ADAMTSL5	131.927	1.52198	0.344039	0.602341	WI-38 N592S vs. WI-38 WT
ENSG00000160767	FAM189B	787.349	1.51846	0.336457	0.595536	WI-38 N592S vs. WI-38 WT
ENSG00000243904	RPSAP5	2.51432	1.5179	0.36331	NA	WI-38 N592S vs. WI-38 WT
ENSG00000213729	RPS16P2	0.878947	1.51762	0.570184	NA	WI-38 N592S vs. WI-38 WT
ENSG00000261408	TEN1-CDK3	28.345	1.50796	0.0392538	NA	WI-38 N592S vs. WI-38 WT
ENSG00000178093	TSSK6	33.2159	1.50645	0.00690273	NA	WI-38 N592S vs. WI-38 WT
ENSG00000187984	ANKRD19P	105.035	1.50367	0.340348	0.598663	WI-38 N592S vs. WI-38 WT
ENSG00000269706	AC008687.6	4.47834	1.50359	0.151264	NA	WI-38 N592S vs. WI-38 WT
ENSG00000181524	RPL24P4	7.23745	1.50133	0.058338	NA	WI-38 N592S vs. WI-38 WT
ENSG00000253159	PCDHGA12	3.57983	1.49836	0.482391	NA	WI-38 N592S vs. WI-38 WT
ENSG00000269904	MAP2K4P1	1.70089	1.49712	0.535929	NA	WI-38 N592S vs. WI-38 WT
ENSG00000188573	FBLL1	1.65136	1.49431	0.331174	NA	WI-38 N592S vs. WI-38 WT
ENSG00000148734	NPFFR1	1.09139	1.49242	0.54908	NA	WI-38 N592S vs. WI-38 WT
ENSG00000214896	RPSAP55	1.37852	1.49203	0.512334	NA	WI-38 N592S vs. WI-38 WT
ENSG00000187753	C9orf153	3.54251	1.49016	0.226579	NA	WI-38 N592S vs. WI-38 WT
ENSG00000230006	ANKRD36BP2	1.91906	1.48745	0.581574	NA	WI-38 N592S vs. WI-38 WT
ENSG00000285329	AC025283.2	1.3737	1.48685	0.585912	NA	WI-38 N592S vs. WI-38 WT
ENSG00000116035	VAX2	10.408	1.48498	0.0374793	NA	WI-38 N592S vs. WI-38 WT
ENSG00000103313	MEFV	2.04164	1.48434	0.407847	NA	WI-38 N592S vs. WI-38 WT
ENSG00000204052	LRRC73	8.58853	1.48277	0.130922	NA	WI-38 N592S vs. WI-38 WT
ENSG00000143196	DPT	2.71511	1.48105	0.268729	NA	WI-38 N592S vs. WI-38 WT
ENSG00000198732	SMOC1	2.44503	1.47943	0.41734	NA	WI-38 N592S vs. WI-38 WT
ENSG00000259205	PRKXP1	6.02534	1.47865	0.195064	NA	WI-38 N592S vs. WI-38 WT
ENSG00000172014	ANKRD20A4P	2.85426	1.4755	0.322673	NA	WI-38 N592S vs. WI-38 WT
ENSG00000250444	CCT5P1	1.32647	1.47393	0.606548	NA	WI-38 N592S vs. WI-38 WT
ENSG00000168491	CCDC110	10.0773	1.47165	0.415603	NA	WI-38 N592S vs. WI-38 WT
ENSG00000250982	GAPDHP35	10.4532	1.46843	0.102055	NA	WI-38 N592S vs. WI-38 WT
ENSG00000239246	AC008026.1	1.96232	1.46609	0.463718	NA	WI-38 N592S vs. WI-38 WT
ENSG00000276903	H2AC16	4.80272	1.46524	0.183747	NA	WI-38 N592S vs. WI-38 WT
ENSG00000177932	ZNF354C	154.924	1.46467	0.313587	0.57319	WI-38 N592S vs. WI-38 WT
ENSG00000242571	RPL21P11	1.11232	1.46237	0.540668	NA	WI-38 N592S vs. WI-38 WT
ENSG00000178235	SLITRK1	8.91363	1.45716	0.357677	NA	WI-38 N592S vs. WI-38 WT
ENSG00000177943	MAMDC4	83.5166	1.45711	0.00411598	0.0490951	WI-38 N592S vs. WI-38 WT
ENSG00000076554	TPD52	1869.17	1.45426	0.377482	0.631193	WI-38 N592S vs. WI-38 WT
ENSG00000063438	AHRR	42.3205	1.45404	0.0615487	NA	WI-38 N592S vs. WI-38 WT
ENSG00000187583	PLEKHN1	43.8271	1.4535	0.00165596	NA	WI-38 N592S vs. WI-38 WT
ENSG00000204681	GABBR1	42.69	1.45238	0.126081	NA	WI-38 N592S vs. WI-38 WT
ENSG00000112812	PRSS16	53.5804	1.45195	0.106475	0.312495	WI-38 N592S vs. WI-38 WT
ENSG00000146197	SCUBE3	2.10269	1.44991	0.344494	NA	WI-38 N592S vs. WI-38 WT
ENSG00000188483	IER5L	239.029	1.44826	0.000690519	0.0167878	WI-38 N592S vs. WI-38 WT
ENSG00000114349	GNAT1	1.54917	1.44781	0.434658	NA	WI-38 N592S vs. WI-38 WT
ENSG00000230796	AC064862.1	4.53016	1.44575	0.384894	NA	WI-38 N592S vs. WI-38 WT
ENSG00000103037	SETD6	157.911	1.44359	0.0198184	0.12082	WI-38 N592S vs. WI-38 WT
ENSG00000106258	CYP3A5	5.37237	1.44217	0.182608	NA	WI-38 N592S vs. WI-38 WT
ENSG00000100678	SLC8A3	1.94901	1.44071	0.504877	NA	WI-38 N592S vs. WI-38 WT
ENSG00000249209	AP000311.1	28.2061	1.43992	0.0370104	NA	WI-38 N592S vs. WI-38 WT
ENSG00000160318	CLDND2	5.24915	1.43925	0.186551	NA	WI-38 N592S vs. WI-38 WT
ENSG00000141293	SKAP1	1.0731	1.43879	0.542568	NA	WI-38 N592S vs. WI-38 WT
ENSG00000215183	MSMP	2.63964	1.43836	0.324022	NA	WI-38 N592S vs. WI-38 WT
ENSG00000248871	TNFSF12-TNFSF13	1.5251	1.43763	0.613994	NA	WI-38 N592S vs. WI-38 WT
ENSG00000159648	TEPP	1.15161	1.43238	0.579894	NA	WI-38 N592S vs. WI-38 WT
ENSG00000273983	H3C8	51.4041	1.43202	0.00419085	0.0491625	WI-38 N592S vs. WI-38 WT
ENSG00000235036	AL035456.1	3.99956	1.43146	0.217264	NA	WI-38 N592S vs. WI-38 WT
ENSG00000196092	PAX5	28.5227	1.4307	0.376237	NA	WI-38 N592S vs. WI-38 WT
ENSG00000164185	ZNF474	2.79613	1.42703	0.249841	NA	WI-38 N592S vs. WI-38 WT
ENSG00000217624	AL627402.1	1.62866	1.4237	0.38703	NA	WI-38 N592S vs. WI-38 WT
ENSG00000248746	ACTN3	1.82051	1.42352	0.398446	NA	WI-38 N592S vs. WI-38 WT
ENSG00000186451	SPATA12	4.16503	1.42271	0.412423	NA	WI-38 N592S vs. WI-38 WT
ENSG00000259904	ACTG1P15	9.3196	1.42167	0.138584	NA	WI-38 N592S vs. WI-38 WT
ENSG00000286268	AF196969.1	13.0372	1.42096	0.0955534	NA	WI-38 N592S vs. WI-38 WT
ENSG00000287751	-	1.7425	1.41878	0.586968	NA	WI-38 N592S vs. WI-38 WT
ENSG00000213638	ADAT3	27.5513	1.41866	0.060115	NA	WI-38 N592S vs. WI-38 WT
ENSG00000112782	CLIC5	2.4114	1.41381	0.407365	NA	WI-38 N592S vs. WI-38 WT
ENSG00000257767	AC002996.1	22.3155	1.41337	0.673066	NA	WI-38 N592S vs. WI-38 WT
ENSG00000151967	SCHIP1	77.4569	1.41224	0.00803454	0.0699433	WI-38 N592S vs. WI-38 WT
ENSG00000282870	FRG1DP	2.86494	1.41207	0.23231	NA	WI-38 N592S vs. WI-38 WT
ENSG00000106511	MEOX2	3.63288	1.41165	0.378133	NA	WI-38 N592S vs. WI-38 WT
ENSG00000198618	PPIAP22	34.9106	1.41058	0.0572621	NA	WI-38 N592S vs. WI-38 WT
ENSG00000205090	TMEM240	2.307	1.40688	0.329629	NA	WI-38 N592S vs. WI-38 WT
ENSG00000127928	GNGT1	20.6396	1.40508	0.412767	NA	WI-38 N592S vs. WI-38 WT
ENSG00000188452	CERKL	90.7092	1.40429	0.0255883	0.139209	WI-38 N592S vs. WI-38 WT
ENSG00000047662	FAM184B	8.05162	1.40246	0.221129	NA	WI-38 N592S vs. WI-38 WT
ENSG00000099866	MADCAM1	1.91751	1.40047	0.452427	NA	WI-38 N592S vs. WI-38 WT
ENSG00000131126	TEX101	3.05045	1.40034	0.444787	NA	WI-38 N592S vs. WI-38 WT
ENSG00000144648	ACKR2	2.79043	1.39917	0.471897	NA	WI-38 N592S vs. WI-38 WT
ENSG00000243830	AC092865.1	1.20551	1.39826	0.558107	NA	WI-38 N592S vs. WI-38 WT
ENSG00000271361	HTATSF1P2	118.837	1.39765	0.160797	0.399283	WI-38 N592S vs. WI-38 WT
ENSG00000258643	BCL2L2-PABPN1	277.445	1.39512	0.0028461	0.0396191	WI-38 N592S vs. WI-38 WT
ENSG00000160678	S100A1	4.97825	1.39389	0.252261	NA	WI-38 N592S vs. WI-38 WT
ENSG00000161609	KASH5	11.6689	1.39262	0.434797	NA	WI-38 N592S vs. WI-38 WT
ENSG00000163645	ERICH6	1.10721	1.39029	0.598732	NA	WI-38 N592S vs. WI-38 WT
ENSG00000167494	NOS2P2	1.10353	1.38963	0.599744	NA	WI-38 N592S vs. WI-38 WT
ENSG00000131386	GALNT15	5.47082	1.38576	0.137582	NA	WI-38 N592S vs. WI-38 WT
ENSG00000100628	ASB2	2.88264	1.38527	0.353685	NA	WI-38 N592S vs. WI-38 WT
ENSG00000285330	AC126283.2	5.8226	1.38429	0.506526	NA	WI-38 N592S vs. WI-38 WT
ENSG00000112182	BACH2	67.8537	1.38218	0.0101061	0.0808157	WI-38 N592S vs. WI-38 WT
ENSG00000149124	GLYAT	4.36127	1.38194	0.372812	NA	WI-38 N592S vs. WI-38 WT
ENSG00000100191	SLC5A4	1.32005	1.3813	0.538505	NA	WI-38 N592S vs. WI-38 WT
ENSG00000197959	DNM3	26.8323	1.37531	0.00233478	NA	WI-38 N592S vs. WI-38 WT
ENSG00000091010	POU4F3	1.92702	1.37525	0.423472	NA	WI-38 N592S vs. WI-38 WT
ENSG00000224221	RPS6P8	1.10454	1.3746	0.557374	NA	WI-38 N592S vs. WI-38 WT
ENSG00000129988	LBP	1.4485	1.3744	0.513279	NA	WI-38 N592S vs. WI-38 WT
ENSG00000111254	AKAP3	23.4533	1.37344	0.231532	NA	WI-38 N592S vs. WI-38 WT
ENSG00000187672	ERC2	7.39961	1.37277	0.184046	NA	WI-38 N592S vs. WI-38 WT
ENSG00000080947	CROCCP3	49.87	1.37089	0.0899372	0.286353	WI-38 N592S vs. WI-38 WT
ENSG00000184374	COLEC10	1.99258	1.37067	0.553892	NA	WI-38 N592S vs. WI-38 WT
ENSG00000231043	AC007238.1	0.996945	1.37027	0.661134	NA	WI-38 N592S vs. WI-38 WT
ENSG00000237840	FAM21FP	6.49693	1.36947	0.27485	NA	WI-38 N592S vs. WI-38 WT
ENSG00000141404	GNAL	72.1948	1.36747	0.0253788	0.138854	WI-38 N592S vs. WI-38 WT
ENSG00000219951	AL391416.1	1.44217	1.36599	0.468927	NA	WI-38 N592S vs. WI-38 WT
ENSG00000187556	NANOS3	9.33113	1.36218	0.0837382	NA	WI-38 N592S vs. WI-38 WT
ENSG00000215788	TNFRSF25	73.5849	1.36124	0.0294837	0.150064	WI-38 N592S vs. WI-38 WT
ENSG00000243829	AC011495.1	1.01594	1.36089	0.577248	NA	WI-38 N592S vs. WI-38 WT
ENSG00000277363	SRCIN1	3.10288	1.3568	0.281244	NA	WI-38 N592S vs. WI-38 WT
ENSG00000182557	SPNS3	0.967701	1.35673	0.644119	NA	WI-38 N592S vs. WI-38 WT
ENSG00000256737	RBBP4P5	1.29232	1.35607	0.484736	NA	WI-38 N592S vs. WI-38 WT
ENSG00000213236	YWHAZP2	1.8879	1.35592	0.518001	NA	WI-38 N592S vs. WI-38 WT
ENSG00000131781	FMO5	2.37627	1.35262	0.388529	NA	WI-38 N592S vs. WI-38 WT
ENSG00000164078	MST1R	4.47386	1.35164	0.370504	NA	WI-38 N592S vs. WI-38 WT
ENSG00000064932	SBNO2	50.8704	1.34935	0.0674	0.243393	WI-38 N592S vs. WI-38 WT
ENSG00000013297	CLDN11	1.79018	1.34789	0.51132	NA	WI-38 N592S vs. WI-38 WT
ENSG00000168060	NAALADL1	1.56479	1.34769	0.553825	NA	WI-38 N592S vs. WI-38 WT
ENSG00000174276	ZNHIT2	110.441	1.34677	0.00296389	0.0404206	WI-38 N592S vs. WI-38 WT
ENSG00000136305	CIDEB	2.97735	1.34677	0.40351	NA	WI-38 N592S vs. WI-38 WT
ENSG00000164287	CDC20B	1.09995	1.34634	0.563364	NA	WI-38 N592S vs. WI-38 WT
ENSG00000134020	PEBP4	1.09444	1.34557	0.624638	NA	WI-38 N592S vs. WI-38 WT
ENSG00000251705	RNA5-8SP6	4.48343	1.34473	0.428294	NA	WI-38 N592S vs. WI-38 WT
ENSG00000221869	CEBPD	160.027	1.3431	0.000842745	0.0190166	WI-38 N592S vs. WI-38 WT
ENSG00000182511	FES	2.97788	1.33732	0.392111	NA	WI-38 N592S vs. WI-38 WT
ENSG00000206145	P2RX6P	1.66336	1.33651	0.504549	NA	WI-38 N592S vs. WI-38 WT
ENSG00000135346	CGA	1.63506	1.33231	0.485003	NA	WI-38 N592S vs. WI-38 WT
ENSG00000177363	LRRN4CL	2.9369	1.32876	0.312089	NA	WI-38 N592S vs. WI-38 WT
ENSG00000169508	GPR183	1.04579	1.32835	0.611186	NA	WI-38 N592S vs. WI-38 WT
ENSG00000176136	MC5R	10.0601	1.32632	0.120498	NA	WI-38 N592S vs. WI-38 WT
ENSG00000116141	MARK1	72.776	1.3254	0.113809	0.325557	WI-38 N592S vs. WI-38 WT
ENSG00000180425	C11orf71	66.7568	1.3253	0.000182029	0.00701457	WI-38 N592S vs. WI-38 WT
ENSG00000233198	RNF224	0.989206	1.32272	0.543991	NA	WI-38 N592S vs. WI-38 WT
ENSG00000179528	LBX2	11.514	1.32123	0.140777	NA	WI-38 N592S vs. WI-38 WT
ENSG00000162641	AKNAD1	40.9184	1.32018	0.00390172	NA	WI-38 N592S vs. WI-38 WT
ENSG00000103024	NME3	383.923	1.31809	3.75063e-05	0.00251771	WI-38 N592S vs. WI-38 WT
ENSG00000163864	NMNAT3	11.3497	1.31417	0.211123	NA	WI-38 N592S vs. WI-38 WT
ENSG00000250264	AL669918.1	81.7636	1.31385	0.542318	0.759133	WI-38 N592S vs. WI-38 WT
ENSG00000267706	AC020922.1	1.25146	1.31102	0.643523	NA	WI-38 N592S vs. WI-38 WT
ENSG00000183336	BOLA2	175.77	1.30838	0.00660079	0.0627517	WI-38 N592S vs. WI-38 WT
ENSG00000184923	NUTM2A	9.00274	1.30786	0.14061	NA	WI-38 N592S vs. WI-38 WT
ENSG00000261115	TMEM178B	288.218	1.30576	0.0558723	0.219924	WI-38 N592S vs. WI-38 WT
ENSG00000216901	ZNF603P	2.05062	1.30446	0.347194	NA	WI-38 N592S vs. WI-38 WT
ENSG00000236362	GAGE12F; GAGE2C; GAGE7; GAGE12I; GAGE4; GAGE2D; GAGE6	8035.75	1.30232	0.281507	0.539495	WI-38 N592S vs. WI-38 WT
ENSG00000110076	NRXN2	8.40673	1.30162	0.356798	NA	WI-38 N592S vs. WI-38 WT
ENSG00000186399	GOLGA8R	14.9137	1.30078	0.0995912	NA	WI-38 N592S vs. WI-38 WT
ENSG00000160097	FNDC5	2.47488	1.30022	0.419567	NA	WI-38 N592S vs. WI-38 WT
ENSG00000228486	C2orf92	11.3888	1.29826	0.0910299	NA	WI-38 N592S vs. WI-38 WT
ENSG00000145217	SLC26A1	3.20363	1.29777	0.416869	NA	WI-38 N592S vs. WI-38 WT
ENSG00000160712	IL6R	129.26	1.2943	0.0492329	0.204919	WI-38 N592S vs. WI-38 WT
ENSG00000142694	EVA1B	408.872	1.29378	0.0248576	0.137274	WI-38 N592S vs. WI-38 WT
ENSG00000248498	ASNSP1	60.8273	1.29284	0.377874	0.631485	WI-38 N592S vs. WI-38 WT
ENSG00000230593	PPIAP40	1.75547	1.29253	0.453485	NA	WI-38 N592S vs. WI-38 WT
ENSG00000178568	ERBB4	12.6784	1.29108	0.080641	NA	WI-38 N592S vs. WI-38 WT
ENSG00000213228	RPL12P38	5.85453	1.29021	0.348805	NA	WI-38 N592S vs. WI-38 WT
ENSG00000266522	AP005242.2	4.21416	1.28986	0.196069	NA	WI-38 N592S vs. WI-38 WT
ENSG00000259066	AL110118.2	5.58584	1.28904	0.275496	NA	WI-38 N592S vs. WI-38 WT
ENSG00000160683	CXCR5	12.5263	1.28836	0.149975	NA	WI-38 N592S vs. WI-38 WT
ENSG00000169181	GSG1L	5.34977	1.28444	0.354039	NA	WI-38 N592S vs. WI-38 WT
ENSG00000131183	SLC34A1	1.39415	1.28433	0.743952	NA	WI-38 N592S vs. WI-38 WT
ENSG00000273213	H3-2	4.26292	1.28069	0.274137	NA	WI-38 N592S vs. WI-38 WT
ENSG00000140873	ADAMTS18	42.5833	1.27929	0.406433	NA	WI-38 N592S vs. WI-38 WT
ENSG00000163806	SPDYA	22.105	1.27851	0.123907	NA	WI-38 N592S vs. WI-38 WT
ENSG00000174175	SELP	1.26877	1.27719	0.62025	NA	WI-38 N592S vs. WI-38 WT
ENSG00000099998	GGT5	1.47255	1.27383	0.59633	NA	WI-38 N592S vs. WI-38 WT
ENSG00000133250	ZNF414	113.988	1.2737	0.000935562	0.0201146	WI-38 N592S vs. WI-38 WT
ENSG00000196557	CACNA1H	8.46773	1.27313	0.478052	NA	WI-38 N592S vs. WI-38 WT
ENSG00000197483	ZNF628	87.0614	1.26795	0.0165043	0.108349	WI-38 N592S vs. WI-38 WT
ENSG00000259658	LOC100128108	61.2765	1.26553	0.0936667	0.291544	WI-38 N592S vs. WI-38 WT
ENSG00000135477	KRT87P	11.8196	1.26516	0.252752	NA	WI-38 N592S vs. WI-38 WT
ENSG00000185838	GNB1L	230.775	1.26476	0.00457696	0.0519489	WI-38 N592S vs. WI-38 WT
ENSG00000243964	RPL23AP65	2.329	1.26033	0.425049	NA	WI-38 N592S vs. WI-38 WT
ENSG00000184451	CCR10	16.8155	1.25962	0.0379519	NA	WI-38 N592S vs. WI-38 WT
ENSG00000126603	GLIS2	163.306	1.25914	0.000962236	0.0203616	WI-38 N592S vs. WI-38 WT
ENSG00000224892	RPS4XP16	1.9146	1.2577	0.452032	NA	WI-38 N592S vs. WI-38 WT
ENSG00000162746	FCRLB	17.5052	1.25491	0.0632726	NA	WI-38 N592S vs. WI-38 WT
ENSG00000235420	RPL29P30	1.28998	1.2547	0.613176	NA	WI-38 N592S vs. WI-38 WT
ENSG00000186281	GPAT2	147.326	1.25407	0.320827	0.579599	WI-38 N592S vs. WI-38 WT
ENSG00000007402	CACNA2D2	2.17942	1.2525	0.374226	NA	WI-38 N592S vs. WI-38 WT
ENSG00000235912	AL031729.1	6.01259	1.25097	0.181564	NA	WI-38 N592S vs. WI-38 WT
ENSG00000197409	H3C4	3.32045	1.24973	0.710043	NA	WI-38 N592S vs. WI-38 WT
ENSG00000280013	CU639417.3	4.17384	1.24971	0.448618	NA	WI-38 N592S vs. WI-38 WT
ENSG00000175003	SLC22A1	18.7674	1.24935	0.235789	NA	WI-38 N592S vs. WI-38 WT
ENSG00000130287	NCAN	4.35852	1.24922	0.352745	NA	WI-38 N592S vs. WI-38 WT
ENSG00000141086	CTRL	22.0055	1.24763	0.0727258	NA	WI-38 N592S vs. WI-38 WT
ENSG00000154928	EPHB1	19.8211	1.24651	0.292342	NA	WI-38 N592S vs. WI-38 WT
ENSG00000171195	MUC7	1.2125	1.24465	0.633643	NA	WI-38 N592S vs. WI-38 WT
ENSG00000204962	PCDHA8	1.17525	1.24381	0.685745	NA	WI-38 N592S vs. WI-38 WT
ENSG00000103742	IGDCC4	4.33549	1.2419	0.291551	NA	WI-38 N592S vs. WI-38 WT
ENSG00000278654	AC007450.4	0.857586	1.24188	0.593771	NA	WI-38 N592S vs. WI-38 WT
ENSG00000251566	HMGB1P35	1.38691	1.24059	0.570597	NA	WI-38 N592S vs. WI-38 WT
ENSG00000064270	ATP2C2	49.0272	1.23802	0.40123	NA	WI-38 N592S vs. WI-38 WT
ENSG00000129535	NRL	24.7616	1.23416	0.0189238	NA	WI-38 N592S vs. WI-38 WT
ENSG00000213862	AC044787.1	3.69659	1.23083	0.395753	NA	WI-38 N592S vs. WI-38 WT
ENSG00000244752	CRYBB2	1.70928	1.23073	0.424347	NA	WI-38 N592S vs. WI-38 WT
ENSG00000141574	SECTM1	5.33958	1.22809	0.426179	NA	WI-38 N592S vs. WI-38 WT
ENSG00000141738	GRB7	1.16525	1.22769	0.539974	NA	WI-38 N592S vs. WI-38 WT
ENSG00000213304	AC008481.2	1.86534	1.22278	0.560222	NA	WI-38 N592S vs. WI-38 WT
ENSG00000223416	RPS26P15	9.17136	1.22191	0.0918524	NA	WI-38 N592S vs. WI-38 WT
ENSG00000108825	PTGES3L-AARSD1	36.961	1.21869	0.102819	NA	WI-38 N592S vs. WI-38 WT
ENSG00000231434	AL365440.1	11.1889	1.21811	0.110342	NA	WI-38 N592S vs. WI-38 WT
ENSG00000241352	AC007688.2	1.81318	1.21726	0.525994	NA	WI-38 N592S vs. WI-38 WT
ENSG00000131634	TMEM204	1.72196	1.21709	0.488716	NA	WI-38 N592S vs. WI-38 WT
ENSG00000214249	CTAGE11P	2.32366	1.21545	0.369976	NA	WI-38 N592S vs. WI-38 WT
ENSG00000221821	C6orf226	44.9253	1.21514	0.00195695	NA	WI-38 N592S vs. WI-38 WT
ENSG00000197748	CFAP43	15.6582	1.21489	0.493384	NA	WI-38 N592S vs. WI-38 WT
ENSG00000003987	MTMR7	10.565	1.2147	0.295342	NA	WI-38 N592S vs. WI-38 WT
ENSG00000106123	EPHB6	10.2815	1.21393	0.446573	NA	WI-38 N592S vs. WI-38 WT
ENSG00000204463	BAG6	276.094	1.21288	0.294391	0.55338	WI-38 N592S vs. WI-38 WT
ENSG00000131187	F12	54.7168	1.21258	0.0266462	0.142905	WI-38 N592S vs. WI-38 WT
ENSG00000160226	CFAP410	103.494	1.21163	0.00352495	0.0450563	WI-38 N592S vs. WI-38 WT
ENSG00000240979	AC091849.1	3.744	1.21161	0.610069	NA	WI-38 N592S vs. WI-38 WT
ENSG00000115718	PROC	1.1474	1.21068	0.663502	NA	WI-38 N592S vs. WI-38 WT
ENSG00000267264	AC006504.3	4.53724	1.20966	0.239631	NA	WI-38 N592S vs. WI-38 WT
ENSG00000197153	H3C12	2.88129	1.2058	0.316785	NA	WI-38 N592S vs. WI-38 WT
ENSG00000106624	AEBP1	2.55672	1.20073	0.401974	NA	WI-38 N592S vs. WI-38 WT
ENSG00000115286	NDUFS7	861.51	1.19836	0.00724971	0.0666239	WI-38 N592S vs. WI-38 WT
ENSG00000220323	H2BC19P	125.522	1.19721	0.0735871	0.255577	WI-38 N592S vs. WI-38 WT
ENSG00000249751	ECSCR	5.68159	1.19559	0.237345	NA	WI-38 N592S vs. WI-38 WT
ENSG00000251102	CTBP2P4	1.07099	1.19491	0.643518	NA	WI-38 N592S vs. WI-38 WT
ENSG00000244097	RPS4XP17	4.33444	1.19406	0.358172	NA	WI-38 N592S vs. WI-38 WT
ENSG00000196408	NOXO1	2.07485	1.19275	0.446133	NA	WI-38 N592S vs. WI-38 WT
ENSG00000259803	SLC22A31	4.3307	1.19245	0.577719	NA	WI-38 N592S vs. WI-38 WT
ENSG00000167080	B4GALNT2	1.78694	1.19213	0.613501	NA	WI-38 N592S vs. WI-38 WT
ENSG00000126895	AVPR2	2.21154	1.1913	0.533353	NA	WI-38 N592S vs. WI-38 WT
ENSG00000277957	SENP3-EIF4A1	17.1561	1.19042	0.328416	NA	WI-38 N592S vs. WI-38 WT
ENSG00000218582	GAPDHP63	3.58929	1.18909	0.439569	NA	WI-38 N592S vs. WI-38 WT
ENSG00000220563	PKMP3	3.26239	1.1886	0.410007	NA	WI-38 N592S vs. WI-38 WT
ENSG00000103260	METRN	260.882	1.18533	0.00410154	0.0490197	WI-38 N592S vs. WI-38 WT
ENSG00000225580	AL358942.1	1.8704	1.18355	0.45117	NA	WI-38 N592S vs. WI-38 WT
ENSG00000164116	GUCY1A1	13.3207	1.1832	0.52266	NA	WI-38 N592S vs. WI-38 WT
ENSG00000135517	MIP	1.14867	1.18305	0.658608	NA	WI-38 N592S vs. WI-38 WT
ENSG00000213999	MEF2B	57.0412	1.18164	0.00024427	0.00853038	WI-38 N592S vs. WI-38 WT
ENSG00000063127	SLC6A16	22.2141	1.17882	0.198301	NA	WI-38 N592S vs. WI-38 WT
ENSG00000103034	NDRG4	22.9904	1.17803	0.118436	NA	WI-38 N592S vs. WI-38 WT
ENSG00000230383	AC009245.1	11.8895	1.17725	0.103347	NA	WI-38 N592S vs. WI-38 WT
ENSG00000104490	NCALD	2.37938	1.17609	0.567009	NA	WI-38 N592S vs. WI-38 WT
ENSG00000102890	ELMO3	20.3174	1.17349	0.0525913	NA	WI-38 N592S vs. WI-38 WT
ENSG00000105357	MYH14	244.791	1.17339	0.487043	0.719444	WI-38 N592S vs. WI-38 WT
ENSG00000266074	BAHCC1	314.465	1.17338	0.000356533	0.0111606	WI-38 N592S vs. WI-38 WT
ENSG00000050555	LAMC3	50.0323	1.16806	0.230569	0.484263	WI-38 N592S vs. WI-38 WT
ENSG00000167642	SPINT2	75.3431	1.16542	0.0110831	0.0854942	WI-38 N592S vs. WI-38 WT
ENSG00000102678	FGF9	6.03007	1.16498	0.414374	NA	WI-38 N592S vs. WI-38 WT
ENSG00000174343	CHRNA9	7.16946	1.16334	0.21377	NA	WI-38 N592S vs. WI-38 WT
ENSG00000019991	HGF	4.55448	1.16125	0.362883	NA	WI-38 N592S vs. WI-38 WT
ENSG00000178199	ZC3H12D	7.23375	1.16024	0.431197	NA	WI-38 N592S vs. WI-38 WT
ENSG00000170500	LONRF2	15.9522	1.15922	0.352152	NA	WI-38 N592S vs. WI-38 WT
ENSG00000036448	MYOM2	1.71804	1.15893	0.639577	NA	WI-38 N592S vs. WI-38 WT
ENSG00000160179	ABCG1	4.06861	1.15785	0.366363	NA	WI-38 N592S vs. WI-38 WT
ENSG00000160401	CFAP157	1.71627	1.15719	0.524933	NA	WI-38 N592S vs. WI-38 WT
ENSG00000172889	EGFL7	324.909	1.157	0.000323998	0.0104676	WI-38 N592S vs. WI-38 WT
ENSG00000188038	NRN1L	1.79665	1.15696	0.553273	NA	WI-38 N592S vs. WI-38 WT
ENSG00000198223	CSF2RA	1.35948	1.15629	0.640153	NA	WI-38 N592S vs. WI-38 WT
ENSG00000217442	SYCE3	14.6914	1.15466	0.514501	NA	WI-38 N592S vs. WI-38 WT
ENSG00000257524	AL157935.3	219.052	1.15277	0.198991	0.447637	WI-38 N592S vs. WI-38 WT
ENSG00000186481	ANKRD20A5P	4.87245	1.15166	0.497111	NA	WI-38 N592S vs. WI-38 WT
ENSG00000100276	RASL10A	11.0018	1.15153	0.396823	NA	WI-38 N592S vs. WI-38 WT
ENSG00000140795	MYLK3	10.6578	1.15021	0.305686	NA	WI-38 N592S vs. WI-38 WT
ENSG00000017483	SLC38A5	4.76647	1.14922	0.411813	NA	WI-38 N592S vs. WI-38 WT
ENSG00000138792	ENPEP	40.3323	1.14849	0.502629	NA	WI-38 N592S vs. WI-38 WT
ENSG00000253873	PCDHGA11	10.6457	1.14726	0.166565	NA	WI-38 N592S vs. WI-38 WT
ENSG00000278677	H2AC17	8.30419	1.14645	0.220189	NA	WI-38 N592S vs. WI-38 WT
ENSG00000267059	AC005943.1	950.789	1.14342	0.0207131	0.124064	WI-38 N592S vs. WI-38 WT
ENSG00000123965	PMS2P5	29.8231	1.14252	0.285112	NA	WI-38 N592S vs. WI-38 WT
ENSG00000186868	MAPT	65.1581	1.14182	0.109312	0.316817	WI-38 N592S vs. WI-38 WT
ENSG00000126890	CTAG2	2.0568	1.14155	0.37596	NA	WI-38 N592S vs. WI-38 WT
ENSG00000132394	EEFSEC	16.0673	1.14135	0.195965	NA	WI-38 N592S vs. WI-38 WT
ENSG00000139287	TPH2	1.49727	1.14064	0.710138	NA	WI-38 N592S vs. WI-38 WT
ENSG00000170627	GTSF1	233.949	1.13961	0.495429	0.725073	WI-38 N592S vs. WI-38 WT
ENSG00000161955	TNFSF13	2.55231	1.13943	0.598254	NA	WI-38 N592S vs. WI-38 WT
ENSG00000133874	RNF122	68.2597	1.13577	0.0899054	0.286353	WI-38 N592S vs. WI-38 WT
ENSG00000102287	GABRE	59.0416	1.13552	0.505665	0.732364	WI-38 N592S vs. WI-38 WT
ENSG00000254598	CSNK2A3	5.43442	1.13172	0.263652	NA	WI-38 N592S vs. WI-38 WT
ENSG00000178531	CTXN1	242.039	1.1307	0.026669	0.142964	WI-38 N592S vs. WI-38 WT
ENSG00000132819	RBM38	299.283	1.1306	0.00498725	0.0539489	WI-38 N592S vs. WI-38 WT
ENSG00000214954	LRRC69	11.8369	1.13058	0.198899	NA	WI-38 N592S vs. WI-38 WT
ENSG00000162654	GBP4	13.4522	1.12948	0.205541	NA	WI-38 N592S vs. WI-38 WT
ENSG00000205312	KRT17P4	1.35045	1.1272	0.738757	NA	WI-38 N592S vs. WI-38 WT
ENSG00000272772	AC104109.3	15.5744	1.12524	0.143754	NA	WI-38 N592S vs. WI-38 WT
ENSG00000213433	RPLP1P6	7.07241	1.12379	0.37483	NA	WI-38 N592S vs. WI-38 WT
ENSG00000137491	SLCO2B1	3.20511	1.12114	0.553731	NA	WI-38 N592S vs. WI-38 WT
ENSG00000267699	AC091551.1	11.9075	1.12039	0.229969	NA	WI-38 N592S vs. WI-38 WT
ENSG00000224668	IPO8P1	1.42735	1.12019	0.670622	NA	WI-38 N592S vs. WI-38 WT
ENSG00000164638	SLC29A4	75.5131	1.11844	0.0193714	0.119238	WI-38 N592S vs. WI-38 WT
ENSG00000105219	CCNP	3.05581	1.11797	0.500788	NA	WI-38 N592S vs. WI-38 WT
ENSG00000259371	AL136295.3	2.61116	1.11712	0.472031	NA	WI-38 N592S vs. WI-38 WT
ENSG00000176896	TCEANC	17.5129	1.11664	0.0342614	NA	WI-38 N592S vs. WI-38 WT
ENSG00000101460	MAP1LC3A	145.641	1.11437	0.506612	0.732788	WI-38 N592S vs. WI-38 WT
ENSG00000225093	RPL3P7	1.87664	1.1083	0.51396	NA	WI-38 N592S vs. WI-38 WT
ENSG00000274290	H2BC6	19.6959	1.10624	0.104968	NA	WI-38 N592S vs. WI-38 WT
ENSG00000187961	KLHL17	204.13	1.10586	2.67793e-05	0.00197302	WI-38 N592S vs. WI-38 WT
ENSG00000187997	C17orf99	4.03954	1.10582	0.311411	NA	WI-38 N592S vs. WI-38 WT
ENSG00000100593	ISM2	23.1938	1.105	0.397297	NA	WI-38 N592S vs. WI-38 WT
ENSG00000280537	AC068946.1	19.5585	1.10305	0.197737	NA	WI-38 N592S vs. WI-38 WT
ENSG00000140398	NEIL1	18.539	1.10274	0.172695	NA	WI-38 N592S vs. WI-38 WT
ENSG00000196562	SULF2	10.8866	1.10195	0.106924	NA	WI-38 N592S vs. WI-38 WT
ENSG00000164400	CSF2	27.4287	1.10161	0.00730138	NA	WI-38 N592S vs. WI-38 WT
ENSG00000164879	CA3	3.52625	1.10088	0.548987	NA	WI-38 N592S vs. WI-38 WT
ENSG00000106006	HOXA6	7.5847	1.10005	0.389611	NA	WI-38 N592S vs. WI-38 WT
ENSG00000267370	AC008752.4	1.66192	1.09991	0.623904	NA	WI-38 N592S vs. WI-38 WT
ENSG00000213347	MXD3	185.539	1.09964	0.0141239	0.0987036	WI-38 N592S vs. WI-38 WT
ENSG00000175893	ZDHHC21	260.448	1.09835	0.00369516	0.0462201	WI-38 N592S vs. WI-38 WT
ENSG00000260729	AC009690.1	3.92748	1.09832	0.413252	NA	WI-38 N592S vs. WI-38 WT
ENSG00000197753	LHFPL5	19.7968	1.09476	0.173685	NA	WI-38 N592S vs. WI-38 WT
ENSG00000167880	EVPL	4.40996	1.09358	0.238892	NA	WI-38 N592S vs. WI-38 WT
ENSG00000179869	ABCA13	45.5895	1.09175	0.0846244	NA	WI-38 N592S vs. WI-38 WT
ENSG00000171159	C9orf16	509.789	1.09168	0.000863815	0.0192929	WI-38 N592S vs. WI-38 WT
ENSG00000223972	DDX11L1	4.64255	1.09137	0.284587	NA	WI-38 N592S vs. WI-38 WT
ENSG00000164451	CALHM4	2.93699	1.09131	0.593674	NA	WI-38 N592S vs. WI-38 WT
ENSG00000162526	TSSK3	5.04548	1.08998	0.418698	NA	WI-38 N592S vs. WI-38 WT
ENSG00000258461	AC012651.1	9.34125	1.08953	0.200332	NA	WI-38 N592S vs. WI-38 WT
ENSG00000234709	UPF3AP3	2.06502	1.08718	0.53732	NA	WI-38 N592S vs. WI-38 WT
ENSG00000177595	PIDD1	400.787	1.08716	0.00312916	0.041995	WI-38 N592S vs. WI-38 WT
ENSG00000089486	CDIP1	140.512	1.08694	0.309464	0.568775	WI-38 N592S vs. WI-38 WT
ENSG00000128594	LRRC4	4.12439	1.0852	0.419146	NA	WI-38 N592S vs. WI-38 WT
ENSG00000165874	SHLD2P1	21.5109	1.08176	0.206445	NA	WI-38 N592S vs. WI-38 WT
ENSG00000166160	OPN1MW2	1.36105	1.08016	0.780063	NA	WI-38 N592S vs. WI-38 WT
ENSG00000118004	COLEC11	8.75309	1.07944	0.362572	NA	WI-38 N592S vs. WI-38 WT
ENSG00000054282	SDCCAG8	109.9	1.07892	0.031866	0.157737	WI-38 N592S vs. WI-38 WT
ENSG00000118094	TREH	2.41819	1.07802	0.544152	NA	WI-38 N592S vs. WI-38 WT
ENSG00000171435	KSR2	119.844	1.0778	0.0830094	0.273816	WI-38 N592S vs. WI-38 WT
ENSG00000085563	ABCB1	137.86	1.07625	0.195654	0.444211	WI-38 N592S vs. WI-38 WT
ENSG00000138079	SLC3A1	6.78254	1.07601	0.316896	NA	WI-38 N592S vs. WI-38 WT
ENSG00000226608	FTLP3	3.83692	1.07583	0.295084	NA	WI-38 N592S vs. WI-38 WT
ENSG00000187808	SOWAHD	5.0253	1.0755	0.236011	NA	WI-38 N592S vs. WI-38 WT
ENSG00000124103	FAM209A	1.08004	1.07539	0.649808	NA	WI-38 N592S vs. WI-38 WT
ENSG00000130707	ASS1	12.6176	1.0752	0.0595578	NA	WI-38 N592S vs. WI-38 WT
ENSG00000165644	COMTD1	87.9175	1.07409	0.00361911	0.0456838	WI-38 N592S vs. WI-38 WT
ENSG00000142698	C1orf94	0.94735	1.07385	0.747962	NA	WI-38 N592S vs. WI-38 WT
ENSG00000267157	AC011499.1	4.74316	1.07324	0.414938	NA	WI-38 N592S vs. WI-38 WT
ENSG00000112238	PRDM13	65.1969	1.07202	0.524526	0.746156	WI-38 N592S vs. WI-38 WT
ENSG00000181617	FDCSP	1.48018	1.07155	0.652837	NA	WI-38 N592S vs. WI-38 WT
ENSG00000125968	ID1	1334.58	1.07104	7.73873e-08	2.75021e-05	WI-38 N592S vs. WI-38 WT
ENSG00000103316	CRYM	1.95584	1.0709	0.52263	NA	WI-38 N592S vs. WI-38 WT
ENSG00000235631	RNF148	0.953336	1.07028	0.716211	NA	WI-38 N592S vs. WI-38 WT
ENSG00000184925	LCN12	4.0094	1.07023	0.484156	NA	WI-38 N592S vs. WI-38 WT
ENSG00000164669	INTS4P1	14.3726	1.06935	0.539737	NA	WI-38 N592S vs. WI-38 WT
ENSG00000254402	LRRC24	35.104	1.06889	0.0347515	NA	WI-38 N592S vs. WI-38 WT
ENSG00000276231	PIK3R6	0.747616	1.06872	0.799192	NA	WI-38 N592S vs. WI-38 WT
ENSG00000171223	JUNB	1240.13	1.06869	0.0140591	0.0986961	WI-38 N592S vs. WI-38 WT
ENSG00000227790	SPECC1P1	0.992692	1.06867	0.677693	NA	WI-38 N592S vs. WI-38 WT
ENSG00000185829	ARL17A	241.002	1.0686	0.0342735	0.164728	WI-38 N592S vs. WI-38 WT
ENSG00000105672	ETV2	22.5235	1.06771	0.0326046	NA	WI-38 N592S vs. WI-38 WT
ENSG00000184697	CLDN6	1.89809	1.06765	0.502253	NA	WI-38 N592S vs. WI-38 WT
ENSG00000230662	TNPO1P2	2.18632	1.06496	0.62385	NA	WI-38 N592S vs. WI-38 WT
ENSG00000151490	PTPRO	14.1373	1.0647	0.553697	NA	WI-38 N592S vs. WI-38 WT
ENSG00000087510	TFAP2C	6.0291	1.06424	0.564975	NA	WI-38 N592S vs. WI-38 WT
ENSG00000104447	TRPS1	324.817	1.06397	0.0195333	0.11971	WI-38 N592S vs. WI-38 WT
ENSG00000167733	HSD11B1L	73.3843	1.06358	0.00885496	0.0738655	WI-38 N592S vs. WI-38 WT
ENSG00000185527	PDE6G	6.44905	1.06339	0.29516	NA	WI-38 N592S vs. WI-38 WT
ENSG00000172575	RASGRP1	16.877	1.0627	0.150855	NA	WI-38 N592S vs. WI-38 WT
ENSG00000040608	RTN4R	30.0369	1.06269	0.0389911	NA	WI-38 N592S vs. WI-38 WT
ENSG00000074181	NOTCH3	73.0062	1.0616	0.180104	0.426455	WI-38 N592S vs. WI-38 WT
ENSG00000107281	NPDC1	359.967	1.06015	2.13743e-05	0.00168801	WI-38 N592S vs. WI-38 WT
ENSG00000129910	CDH15	5.51918	1.06009	0.340956	NA	WI-38 N592S vs. WI-38 WT
ENSG00000165887	ANKRD2	1.08251	1.05768	0.56153	NA	WI-38 N592S vs. WI-38 WT
ENSG00000143375	CGN	646.308	1.05731	0.0137116	0.0971144	WI-38 N592S vs. WI-38 WT
ENSG00000148671	ADIRF	1.05876	1.056	0.679668	NA	WI-38 N592S vs. WI-38 WT
ENSG00000188290	HES4	39.2972	1.0556	0.0604871	NA	WI-38 N592S vs. WI-38 WT
ENSG00000236670	KRT18P5	2.45752	1.05452	0.506888	NA	WI-38 N592S vs. WI-38 WT
ENSG00000170608	FOXA3	3.34298	1.05419	0.450832	NA	WI-38 N592S vs. WI-38 WT
ENSG00000171540	OTP	2.05679	1.05372	0.58886	NA	WI-38 N592S vs. WI-38 WT
ENSG00000261557	EEF1A1P38	1.90502	1.05351	0.607733	NA	WI-38 N592S vs. WI-38 WT
ENSG00000241634	AC069499.1	7.82796	1.05348	0.223371	NA	WI-38 N592S vs. WI-38 WT
ENSG00000124225	PMEPA1	1162.76	1.05185	0.00570885	0.0579665	WI-38 N592S vs. WI-38 WT
ENSG00000219926	OR7E104P	0.891526	1.05181	0.667614	NA	WI-38 N592S vs. WI-38 WT
ENSG00000187796	CARD9	17.7369	1.05161	0.0618274	NA	WI-38 N592S vs. WI-38 WT
ENSG00000058453	CROCC	248.132	1.05152	0.0017273	0.0293663	WI-38 N592S vs. WI-38 WT
ENSG00000167083	GNGT2	3.01637	1.05127	0.405421	NA	WI-38 N592S vs. WI-38 WT
ENSG00000233762	RPS15P4	13.4731	1.05089	0.111014	NA	WI-38 N592S vs. WI-38 WT
ENSG00000169989	TIGD4	18.3807	1.05068	0.164254	NA	WI-38 N592S vs. WI-38 WT
ENSG00000148655	LRMDA	6.81494	1.05034	0.389461	NA	WI-38 N592S vs. WI-38 WT
ENSG00000130699	TAF4	401.917	1.05028	0.00149947	0.0268416	WI-38 N592S vs. WI-38 WT
ENSG00000135436	FAM186B	8.15716	1.05002	0.16093	NA	WI-38 N592S vs. WI-38 WT
ENSG00000241458	RPL7P19	2.24053	1.04939	0.548072	NA	WI-38 N592S vs. WI-38 WT
ENSG00000141570	CBX8	212.395	1.04892	0.00348673	0.0447755	WI-38 N592S vs. WI-38 WT
ENSG00000225693	LAGE3P1	1.52776	1.04849	0.694236	NA	WI-38 N592S vs. WI-38 WT
ENSG00000188486	H2AX	1190	1.04849	0.00257844	0.0376993	WI-38 N592S vs. WI-38 WT
ENSG00000073670	ADAM11	107.098	1.0461	0.00421559	0.0492621	WI-38 N592S vs. WI-38 WT
ENSG00000154153	RETREG1	32.1542	1.04493	0.0355222	NA	WI-38 N592S vs. WI-38 WT
ENSG00000241120	HMGN1P8	1.19385	1.04412	0.77277	NA	WI-38 N592S vs. WI-38 WT
ENSG00000149633	KIAA1755	9.3655	1.04308	0.208808	NA	WI-38 N592S vs. WI-38 WT
ENSG00000130762	ARHGEF16	14.5015	1.04302	0.291506	NA	WI-38 N592S vs. WI-38 WT
ENSG00000169758	TMEM266	1.52755	1.04084	0.647674	NA	WI-38 N592S vs. WI-38 WT
ENSG00000172803	SNX32	7.36431	1.04032	0.36687	NA	WI-38 N592S vs. WI-38 WT
ENSG00000205609	EIF3CL	4339.3	1.03875	0.0370891	0.172166	WI-38 N592S vs. WI-38 WT
ENSG00000157554	ERG	50.7225	1.03874	0.503144	0.730973	WI-38 N592S vs. WI-38 WT
ENSG00000261150	EPPK1	18.666	1.03771	0.0558101	NA	WI-38 N592S vs. WI-38 WT
ENSG00000182463	TSHZ2	1.32093	1.03674	0.664637	NA	WI-38 N592S vs. WI-38 WT
ENSG00000166183	ASPG	10.2668	1.03629	0.340798	NA	WI-38 N592S vs. WI-38 WT
ENSG00000155974	GRIP1	100.939	1.03552	0.258614	0.516229	WI-38 N592S vs. WI-38 WT
ENSG00000203907	OOEP	4.77882	1.03495	0.253481	NA	WI-38 N592S vs. WI-38 WT
ENSG00000213901	SLC23A3	11.8456	1.03463	0.196358	NA	WI-38 N592S vs. WI-38 WT
ENSG00000050327	ARHGEF5	8.53317	1.03332	0.57959	NA	WI-38 N592S vs. WI-38 WT
ENSG00000204335	SP5	13.1796	1.03248	0.381891	NA	WI-38 N592S vs. WI-38 WT
ENSG00000069188	SDK2	4.28788	1.03191	0.510263	NA	WI-38 N592S vs. WI-38 WT
ENSG00000196456	ZNF775	78.1196	1.02917	0.0313695	0.156433	WI-38 N592S vs. WI-38 WT
ENSG00000286522	H3C2	17.2537	1.02809	0.155099	NA	WI-38 N592S vs. WI-38 WT
ENSG00000232434	AJM1	86.262	1.02748	0.00639887	0.0619035	WI-38 N592S vs. WI-38 WT
ENSG00000198933	TBKBP1	248.916	1.02746	0.000557473	0.0148697	WI-38 N592S vs. WI-38 WT
ENSG00000137098	SPAG8	6.05243	1.02723	0.265784	NA	WI-38 N592S vs. WI-38 WT
ENSG00000198719	DLL1	51.2673	1.02685	0.319171	0.578163	WI-38 N592S vs. WI-38 WT
ENSG00000099849	RASSF7	199.053	1.02639	0.000294912	0.0097541	WI-38 N592S vs. WI-38 WT
ENSG00000108001	EBF3	3.58604	1.02516	0.629539	NA	WI-38 N592S vs. WI-38 WT
ENSG00000258674	AC011448.1	20.0321	1.02506	0.0641124	NA	WI-38 N592S vs. WI-38 WT
ENSG00000178297	TMPRSS9	4.27723	1.02498	0.395868	NA	WI-38 N592S vs. WI-38 WT
ENSG00000185340	GAS2L1	821.449	1.02334	2.0653e-05	0.00165265	WI-38 N592S vs. WI-38 WT
ENSG00000134256	CD101	5.43361	1.02332	0.36835	NA	WI-38 N592S vs. WI-38 WT
ENSG00000105642	KCNN1	2.67797	1.02293	0.559346	NA	WI-38 N592S vs. WI-38 WT
ENSG00000115266	APC2	153.614	1.02115	0.0255341	0.139209	WI-38 N592S vs. WI-38 WT
ENSG00000146677	AC004453.1	5.36209	1.01825	0.265613	NA	WI-38 N592S vs. WI-38 WT
ENSG00000213030	CGB8	31.6022	1.01726	0.0255977	NA	WI-38 N592S vs. WI-38 WT
ENSG00000103269	RHBDL1	23.7958	1.01718	0.116528	NA	WI-38 N592S vs. WI-38 WT
ENSG00000018280	SLC11A1	2.80448	1.01504	0.529451	NA	WI-38 N592S vs. WI-38 WT
ENSG00000248278	SUMO2P17	5.49621	1.0149	0.311062	NA	WI-38 N592S vs. WI-38 WT
ENSG00000165698	SPACA9	100.15	1.01461	0.0267784	0.14317	WI-38 N592S vs. WI-38 WT
ENSG00000185187	SIGIRR	68.5459	1.01432	0.436755	0.681471	WI-38 N592S vs. WI-38 WT
ENSG00000166546	BEAN1	2.93539	1.00993	0.577327	NA	WI-38 N592S vs. WI-38 WT
ENSG00000102981	PARD6A	130.756	1.00937	0.00415676	0.0491625	WI-38 N592S vs. WI-38 WT
ENSG00000100726	TELO2	665.594	1.00803	0.000101905	0.00490565	WI-38 N592S vs. WI-38 WT
ENSG00000106852	LHX6	6.8225	1.0073	0.407137	NA	WI-38 N592S vs. WI-38 WT
ENSG00000244242	IFITM10	3.77029	1.00699	0.598979	NA	WI-38 N592S vs. WI-38 WT
ENSG00000071655	MBD3	2008.24	1.00694	0.00412691	0.0491285	WI-38 N592S vs. WI-38 WT
ENSG00000197847	SLC22A20P	23.3353	1.00676	0.123176	NA	WI-38 N592S vs. WI-38 WT
ENSG00000175352	NRIP3	903.394	1.00663	0.145697	0.375888	WI-38 N592S vs. WI-38 WT
ENSG00000169760	NLGN1	36.8556	1.00657	0.21525	NA	WI-38 N592S vs. WI-38 WT
ENSG00000243955	GSTA1	4.96672	1.00546	0.463336	NA	WI-38 N592S vs. WI-38 WT
ENSG00000213648	SULT1A4	38.9649	1.00435	0.283933	NA	WI-38 N592S vs. WI-38 WT
ENSG00000179950	PUF60	2842.77	1.00366	0.0064178	0.0619874	WI-38 N592S vs. WI-38 WT
ENSG00000183780	SLC35F3	13.2614	1.00362	0.571122	NA	WI-38 N592S vs. WI-38 WT
ENSG00000008283	CYB561	469.893	1.00174	0.0631143	0.235022	WI-38 N592S vs. WI-38 WT
ENSG00000159128	IFNGR2	122.284	1.00117	0.0259089	0.140447	WI-38 N592S vs. WI-38 WT
ENSG00000227827	AC138969.2	149.8	1.00111	0.484391	0.717429	WI-38 N592S vs. WI-38 WT
ENSG00000164122	ASB5	14.691	1.00109	0.0791449	NA	WI-38 N592S vs. WI-38 WT
ENSG00000129968	ABHD17A	853.206	1.00059	0.0147188	0.101338	WI-38 N592S vs. WI-38 WT
ENSG00000163435	ELF3	4.04559	1.00054	0.352623	NA	WI-38 N592S vs. WI-38 WT
ENSG00000229007	EXOSC3P1	3.43583	1.00023	0.504712	NA	WI-38 N592S vs. WI-38 WT
ENSG00000235508	RPS2P7	42.9801	0.999625	0.0421355	NA	WI-38 N592S vs. WI-38 WT
ENSG00000196104	SPOCK3	19.6641	0.99953	0.147853	NA	WI-38 N592S vs. WI-38 WT
ENSG00000248383	PCDHAC1	17.5331	0.999346	0.563913	NA	WI-38 N592S vs. WI-38 WT
ENSG00000173272	MZT2A	620.78	0.997181	0.00170453	0.0291726	WI-38 N592S vs. WI-38 WT
ENSG00000266364	AC087499.7	1.41866	0.996938	0.736595	NA	WI-38 N592S vs. WI-38 WT
ENSG00000168505	GBX2	59.5028	0.996633	0.0449561	0.193286	WI-38 N592S vs. WI-38 WT
ENSG00000103326	CAPN15	990.871	0.995813	0.0278779	0.145885	WI-38 N592S vs. WI-38 WT
ENSG00000174899	SLC66A1L	25.8136	0.995444	0.534448	NA	WI-38 N592S vs. WI-38 WT
ENSG00000204196	RPL12P16	10.2823	0.994998	0.144651	NA	WI-38 N592S vs. WI-38 WT
ENSG00000168481	LGI3	1.18084	0.994657	0.777717	NA	WI-38 N592S vs. WI-38 WT
ENSG00000103832	GOLGA8UP	4.24678	0.993784	0.380293	NA	WI-38 N592S vs. WI-38 WT
ENSG00000235217	TSPY26P	5.80296	0.993702	0.27923	NA	WI-38 N592S vs. WI-38 WT
ENSG00000256861	AC048338.1	45.463	0.99266	0.808143	NA	WI-38 N592S vs. WI-38 WT
ENSG00000230216	HSPB1P2	1.51828	0.990035	0.634895	NA	WI-38 N592S vs. WI-38 WT
ENSG00000166455	C16orf46	19.7904	0.987286	0.264625	NA	WI-38 N592S vs. WI-38 WT
ENSG00000131591	C1orf159	256.629	0.98599	0.00126141	0.0244257	WI-38 N592S vs. WI-38 WT
ENSG00000187510	PLEKHG7	1.30519	0.984019	0.689808	NA	WI-38 N592S vs. WI-38 WT
ENSG00000186496	ZNF396	23.3118	0.983709	0.163956	NA	WI-38 N592S vs. WI-38 WT
ENSG00000069011	PITX1	99.8151	0.983277	0.000373709	0.0113476	WI-38 N592S vs. WI-38 WT
ENSG00000182685	BRICD5	46.04	0.982907	0.0150004	NA	WI-38 N592S vs. WI-38 WT
ENSG00000089472	HEPH	1.3178	0.982585	0.705809	NA	WI-38 N592S vs. WI-38 WT
ENSG00000268849	SIGLEC22P	3.69466	0.981525	0.486074	NA	WI-38 N592S vs. WI-38 WT
ENSG00000268193	AC002985.1	3.38824	0.981479	0.596873	NA	WI-38 N592S vs. WI-38 WT
ENSG00000169067	ACTBL2	1.32219	0.980665	0.689203	NA	WI-38 N592S vs. WI-38 WT
ENSG00000185338	SOCS1	67.728	0.980369	0.00137626	0.0256655	WI-38 N592S vs. WI-38 WT
ENSG00000132205	EMILIN2	89.2645	0.980178	0.00895182	0.0744355	WI-38 N592S vs. WI-38 WT
ENSG00000110799	VWF	22.1143	0.979107	0.0673041	NA	WI-38 N592S vs. WI-38 WT
ENSG00000154493	C10orf90	12.8678	0.978776	0.288218	NA	WI-38 N592S vs. WI-38 WT
ENSG00000111012	CYP27B1	49.1414	0.977633	0.0227967	NA	WI-38 N592S vs. WI-38 WT
ENSG00000179284	DAND5	1.5849	0.977316	0.669376	NA	WI-38 N592S vs. WI-38 WT
ENSG00000198835	GJC2	9.25726	0.977224	0.205561	NA	WI-38 N592S vs. WI-38 WT
ENSG00000203985	LDLRAD1	2.787	0.973647	0.554756	NA	WI-38 N592S vs. WI-38 WT
ENSG00000171476	HOPX	12.5777	0.973078	0.0946412	NA	WI-38 N592S vs. WI-38 WT
ENSG00000236552	RPL13AP5	57.4888	0.972857	0.0108787	0.08475	WI-38 N592S vs. WI-38 WT
ENSG00000141956	PRDM15	291.396	0.972819	0.00217884	0.0340581	WI-38 N592S vs. WI-38 WT
ENSG00000187634	SAMD11	28.1334	0.972102	0.0771518	NA	WI-38 N592S vs. WI-38 WT
ENSG00000128268	MGAT3	15.0518	0.9717	0.328105	NA	WI-38 N592S vs. WI-38 WT
ENSG00000204237	OXLD1	226.144	0.970056	0.0017667	0.0297312	WI-38 N592S vs. WI-38 WT
ENSG00000214535	RPS15AP1	0.942815	0.968365	0.675713	NA	WI-38 N592S vs. WI-38 WT
ENSG00000165816	VWA2	2.65882	0.96823	0.500162	NA	WI-38 N592S vs. WI-38 WT
ENSG00000166924	NYAP1	16.9533	0.968228	0.228962	NA	WI-38 N592S vs. WI-38 WT
ENSG00000130702	LAMA5	1261.82	0.968106	1.23761e-05	0.00111164	WI-38 N592S vs. WI-38 WT
ENSG00000088992	TESC	9.43159	0.967608	0.592636	NA	WI-38 N592S vs. WI-38 WT
ENSG00000241547	ACTG1P20	3.91252	0.966805	0.409204	NA	WI-38 N592S vs. WI-38 WT
ENSG00000185839	AL035411.1	1.97301	0.965529	0.654677	NA	WI-38 N592S vs. WI-38 WT
ENSG00000238000	AC116347.1	2.58038	0.964192	0.478081	NA	WI-38 N592S vs. WI-38 WT
ENSG00000085741	WNT11	1.98957	0.96387	0.580325	NA	WI-38 N592S vs. WI-38 WT
ENSG00000006283	CACNA1G	25.6752	0.962964	0.0640697	NA	WI-38 N592S vs. WI-38 WT
ENSG00000125534	PPDPF	2184.59	0.962744	0.0177072	0.113264	WI-38 N592S vs. WI-38 WT
ENSG00000259660	DNM1P47	111.884	0.962377	0.566461	0.776478	WI-38 N592S vs. WI-38 WT
ENSG00000163795	ZNF513	25.0776	0.961532	0.160302	NA	WI-38 N592S vs. WI-38 WT
ENSG00000132199	ENOSF1	1900.07	0.959713	0.11625	0.329357	WI-38 N592S vs. WI-38 WT
ENSG00000239830	RPS4XP22	16.9894	0.959567	0.249203	NA	WI-38 N592S vs. WI-38 WT
ENSG00000180245	RRH	1.968	0.959474	0.61638	NA	WI-38 N592S vs. WI-38 WT
ENSG00000260456	C16orf95	77.6949	0.959245	0.0097891	0.0792242	WI-38 N592S vs. WI-38 WT
ENSG00000173638	SLC19A1	549.235	0.958501	0.000120792	0.00550766	WI-38 N592S vs. WI-38 WT
ENSG00000219163	HMGB1P20	0.939942	0.957901	0.80046	NA	WI-38 N592S vs. WI-38 WT
ENSG00000159842	ABR	11.8093	0.957848	0.455045	NA	WI-38 N592S vs. WI-38 WT
ENSG00000179363	TMEM31	3.08314	0.957734	0.499349	NA	WI-38 N592S vs. WI-38 WT
ENSG00000182218	HHIPL1	1.82545	0.957301	0.637284	NA	WI-38 N592S vs. WI-38 WT
ENSG00000073169	SELENOO	264.823	0.95692	0.000255341	0.00874019	WI-38 N592S vs. WI-38 WT
ENSG00000197134	ZNF257	70.938	0.956604	0.36481	0.620707	WI-38 N592S vs. WI-38 WT
ENSG00000184860	SDR42E1	8.61942	0.956355	0.492554	NA	WI-38 N592S vs. WI-38 WT
ENSG00000152082	MZT2B	867.089	0.955955	0.00114493	0.0229422	WI-38 N592S vs. WI-38 WT
ENSG00000125910	S1PR4	1.03965	0.953673	0.728991	NA	WI-38 N592S vs. WI-38 WT
ENSG00000099812	MISP	80.0673	0.953494	0.0585277	0.225681	WI-38 N592S vs. WI-38 WT
ENSG00000179362	HMGN2P46	4.53321	0.953249	0.443318	NA	WI-38 N592S vs. WI-38 WT
ENSG00000137561	TTPA	11.0996	0.952806	0.59501	NA	WI-38 N592S vs. WI-38 WT
ENSG00000162188	GNG3	2.61082	0.951617	0.693995	NA	WI-38 N592S vs. WI-38 WT
ENSG00000176020	AMIGO3	7.66146	0.95152	0.563908	NA	WI-38 N592S vs. WI-38 WT
ENSG00000226549	SCDP1	1.6421	0.95095	0.706795	NA	WI-38 N592S vs. WI-38 WT
ENSG00000170703	TTLL6	4.82076	0.950819	0.404902	NA	WI-38 N592S vs. WI-38 WT
ENSG00000228522	LOC100996643	1.67595	0.95062	0.702718	NA	WI-38 N592S vs. WI-38 WT
ENSG00000165555	NOXRED1	2.0042	0.950393	0.5748	NA	WI-38 N592S vs. WI-38 WT
ENSG00000160951	PTGER1	4.51898	0.950356	0.652109	NA	WI-38 N592S vs. WI-38 WT
ENSG00000259078	PTBP1P	1.86141	0.950143	0.664221	NA	WI-38 N592S vs. WI-38 WT
ENSG00000177432	NAP1L5	327.834	0.949913	0.569552	0.778319	WI-38 N592S vs. WI-38 WT
ENSG00000179388	EGR3	48.9305	0.949733	0.064764	NA	WI-38 N592S vs. WI-38 WT
ENSG00000226038	PPIAP21	2.40309	0.949715	0.664309	NA	WI-38 N592S vs. WI-38 WT
ENSG00000128052	KDR	2.61879	0.94962	0.548738	NA	WI-38 N592S vs. WI-38 WT
ENSG00000204970	PCDHA1	2.64221	0.949495	0.487334	NA	WI-38 N592S vs. WI-38 WT
ENSG00000124507	PACSIN1	4.11428	0.949257	0.628891	NA	WI-38 N592S vs. WI-38 WT
ENSG00000101076	HNF4A	5.13364	0.948969	0.360505	NA	WI-38 N592S vs. WI-38 WT
ENSG00000165376	CLDN2	1.31135	0.948409	0.71439	NA	WI-38 N592S vs. WI-38 WT
ENSG00000174145	NWD2	1.59124	0.948247	0.672327	NA	WI-38 N592S vs. WI-38 WT
ENSG00000274322	AL136531.2	6.12374	0.9482	0.445759	NA	WI-38 N592S vs. WI-38 WT
ENSG00000046604	DSG2	271.211	0.948064	0.570835	0.779208	WI-38 N592S vs. WI-38 WT
ENSG00000099974	DDTL	7.09085	0.947878	NA	NA	WI-38 N592S vs. WI-38 WT
ENSG00000255690	TRIL	1.65981	0.947804	0.713318	NA	WI-38 N592S vs. WI-38 WT
ENSG00000116032	GRIN3B	2.12577	0.947494	0.649258	NA	WI-38 N592S vs. WI-38 WT
ENSG00000230870	FBXW11P1	2.12036	0.945576	0.695144	NA	WI-38 N592S vs. WI-38 WT
ENSG00000285188	AC008397.2	1.82554	0.944376	0.771297	NA	WI-38 N592S vs. WI-38 WT
ENSG00000230189	AC008267.2	3.80373	0.943925	0.626177	NA	WI-38 N592S vs. WI-38 WT
ENSG00000234619	RPL7P11	1.09618	0.943008	0.719011	NA	WI-38 N592S vs. WI-38 WT
ENSG00000184612	RPL7P26	0.983757	0.942068	0.699473	NA	WI-38 N592S vs. WI-38 WT
ENSG00000186081	KRT5	4.50277	0.940324	0.607004	NA	WI-38 N592S vs. WI-38 WT
ENSG00000219135	RPL23AP48	1.17641	0.940187	0.742226	NA	WI-38 N592S vs. WI-38 WT
ENSG00000092758	COL9A3	5.79049	0.937679	0.356594	NA	WI-38 N592S vs. WI-38 WT
ENSG00000255150	EID3	10.5097	0.937504	0.275712	NA	WI-38 N592S vs. WI-38 WT
ENSG00000236814	AC046176.1	1.3745	0.93741	0.604596	NA	WI-38 N592S vs. WI-38 WT
ENSG00000242667	AC087385.2	4.92408	0.937303	0.629165	NA	WI-38 N592S vs. WI-38 WT
ENSG00000205927	OLIG2	8.58387	0.937139	0.610103	NA	WI-38 N592S vs. WI-38 WT
ENSG00000143061	IGSF3	29.8855	0.936931	0.392052	NA	WI-38 N592S vs. WI-38 WT
ENSG00000174791	RIN1	437.492	0.936704	0.00129629	0.0248226	WI-38 N592S vs. WI-38 WT
ENSG00000100429	HDAC10	251.037	0.935905	0.00743099	0.0676629	WI-38 N592S vs. WI-38 WT
ENSG00000235098	ANKRD65	1.16408	0.935735	0.64136	NA	WI-38 N592S vs. WI-38 WT
ENSG00000076826	CAMSAP3	13.5424	0.93526	0.593538	NA	WI-38 N592S vs. WI-38 WT
ENSG00000180673	EXOC5P1	1.22517	0.935053	0.566501	NA	WI-38 N592S vs. WI-38 WT
ENSG00000258597	SERPINA2	1.66663	0.933665	0.701603	NA	WI-38 N592S vs. WI-38 WT
ENSG00000228702	AL645998.1	1.2104	0.933416	0.830511	NA	WI-38 N592S vs. WI-38 WT
ENSG00000204228	HSD17B8	7.66146	0.93062	0.262893	NA	WI-38 N592S vs. WI-38 WT
ENSG00000171219	CDC42BPG	33.0121	0.930144	0.122818	NA	WI-38 N592S vs. WI-38 WT
ENSG00000230037	UBBP1	0.978606	0.929965	0.76611	NA	WI-38 N592S vs. WI-38 WT
ENSG00000162585	FAAP20	499.004	0.929261	0.00387081	0.0473696	WI-38 N592S vs. WI-38 WT
ENSG00000169710	FASN	14957.5	0.927758	1.6459e-10	1.04966e-07	WI-38 N592S vs. WI-38 WT
ENSG00000171840	NINJ2	5.68771	0.92701	0.621617	NA	WI-38 N592S vs. WI-38 WT
ENSG00000135097	MSI1	5.40152	0.926256	0.528525	NA	WI-38 N592S vs. WI-38 WT
ENSG00000258728	AL162231.3	1.66035	0.925915	0.822727	NA	WI-38 N592S vs. WI-38 WT
ENSG00000012211	PRICKLE3	217.89	0.924567	0.099412	0.300524	WI-38 N592S vs. WI-38 WT
ENSG00000125505	MBOAT7	1126.64	0.92385	1.7074e-05	0.00141305	WI-38 N592S vs. WI-38 WT
ENSG00000233597	AC133435.1	1.12624	0.923741	0.664833	NA	WI-38 N592S vs. WI-38 WT
ENSG00000285641	AL358472.6	49.9811	0.923186	0.196643	0.445149	WI-38 N592S vs. WI-38 WT
ENSG00000167525	PROCA1	43.9787	0.921206	0.0770634	NA	WI-38 N592S vs. WI-38 WT
ENSG00000050730	TNIP3	1.88025	0.920302	0.580575	NA	WI-38 N592S vs. WI-38 WT
ENSG00000163803	PLB1	18.0898	0.919214	0.120108	NA	WI-38 N592S vs. WI-38 WT
ENSG00000130023	ERMARD	53.2291	0.916997	0.316305	0.575762	WI-38 N592S vs. WI-38 WT
ENSG00000261587	TMEM249	9.34091	0.916368	0.332424	NA	WI-38 N592S vs. WI-38 WT
ENSG00000095970	TREM2	18.7608	0.915882	0.133228	NA	WI-38 N592S vs. WI-38 WT
ENSG00000014164	ZC3H3	548.023	0.914269	0.00461332	0.0520965	WI-38 N592S vs. WI-38 WT
ENSG00000166669	ATF7IP2	115.376	0.914024	0.586052	0.788735	WI-38 N592S vs. WI-38 WT
ENSG00000277726	AL109811.3	10.6547	0.913491	0.368867	NA	WI-38 N592S vs. WI-38 WT
ENSG00000271092	TLCD4-RWDD3	25.3914	0.912752	0.161043	NA	WI-38 N592S vs. WI-38 WT
ENSG00000069812	HES2	15.0344	0.91168	0.296244	NA	WI-38 N592S vs. WI-38 WT
ENSG00000214593	AL354710.1	1.5326	0.911648	0.591758	NA	WI-38 N592S vs. WI-38 WT
ENSG00000128011	LRFN1	14.1967	0.911499	0.336496	NA	WI-38 N592S vs. WI-38 WT
ENSG00000184990	SIVA1	1279.25	0.91139	0.000412529	0.0121279	WI-38 N592S vs. WI-38 WT
ENSG00000162039	MEIOB	226.072	0.910923	0.585898	0.788704	WI-38 N592S vs. WI-38 WT
ENSG00000145945	FAM50B	131.24	0.910121	0.0224422	0.129693	WI-38 N592S vs. WI-38 WT
ENSG00000166828	SCNN1G	3.76276	0.909564	0.56101	NA	WI-38 N592S vs. WI-38 WT
ENSG00000134245	WNT2B	16.3403	0.90945	0.205369	NA	WI-38 N592S vs. WI-38 WT
ENSG00000100473	COCH	657.019	0.908905	0.586363	0.788978	WI-38 N592S vs. WI-38 WT
ENSG00000185614	INKA1	17.295	0.90832	0.0479996	NA	WI-38 N592S vs. WI-38 WT
ENSG00000185345	PRKN	22.6003	0.908296	0.601558	NA	WI-38 N592S vs. WI-38 WT
ENSG00000103942	HOMER2	328.326	0.90764	0.18775	0.434491	WI-38 N592S vs. WI-38 WT
ENSG00000248626	GAPDHP40	1.15968	0.905934	0.704393	NA	WI-38 N592S vs. WI-38 WT
ENSG00000179111	HES7	89.2167	0.90497	0.0694011	0.247424	WI-38 N592S vs. WI-38 WT
ENSG00000174521	TTC9B	3.83864	0.904541	0.555949	NA	WI-38 N592S vs. WI-38 WT
ENSG00000283453	AC244258.1	2.05114	0.904312	0.61747	NA	WI-38 N592S vs. WI-38 WT
ENSG00000214761	HNRNPA1P15	1.13937	0.90409	0.74512	NA	WI-38 N592S vs. WI-38 WT
ENSG00000105523	FAM83E	1.81678	0.90348	0.625014	NA	WI-38 N592S vs. WI-38 WT
ENSG00000162383	SLC1A7	1.9974	0.902443	0.611731	NA	WI-38 N592S vs. WI-38 WT
ENSG00000166165	CKB	3138.55	0.902175	0.00838826	0.0717814	WI-38 N592S vs. WI-38 WT
ENSG00000146950	SHROOM2	349.601	0.902051	0.000112726	0.00521866	WI-38 N592S vs. WI-38 WT
ENSG00000006015	REX1BD	316.111	0.901842	0.00218469	0.0340614	WI-38 N592S vs. WI-38 WT
ENSG00000008300	CELSR3	336.221	0.90137	0.000945142	0.0201769	WI-38 N592S vs. WI-38 WT
ENSG00000169026	SLC49A3	1.13376	0.901296	0.70222	NA	WI-38 N592S vs. WI-38 WT
ENSG00000125895	TMEM74B	10.4052	0.901236	0.619469	NA	WI-38 N592S vs. WI-38 WT
ENSG00000149294	NCAM1	2.34654	0.900387	0.713209	NA	WI-38 N592S vs. WI-38 WT
ENSG00000115257	PCSK4	30.7053	0.900267	0.12427	NA	WI-38 N592S vs. WI-38 WT
ENSG00000138622	HCN4	5.06695	0.900206	0.313536	NA	WI-38 N592S vs. WI-38 WT
ENSG00000185347	TEDC1	474.163	0.898246	0.0106552	0.0834933	WI-38 N592S vs. WI-38 WT
ENSG00000163288	GABRB1	3.2576	0.89803	0.536285	NA	WI-38 N592S vs. WI-38 WT
ENSG00000107404	DVL1	1353.46	0.89737	1.242e-05	0.00111164	WI-38 N592S vs. WI-38 WT
ENSG00000125246	CLYBL	77.4113	0.896785	0.17434	0.418486	WI-38 N592S vs. WI-38 WT
ENSG00000132481	TRIM47	120.379	0.896464	0.0353518	0.167865	WI-38 N592S vs. WI-38 WT
ENSG00000269547	AC011455.2	39.371	0.895864	0.826531	NA	WI-38 N592S vs. WI-38 WT
ENSG00000213430	HSPD1P1	5.12079	0.895765	0.525509	NA	WI-38 N592S vs. WI-38 WT
ENSG00000280081	LINC01667	1.31592	0.892781	0.666782	NA	WI-38 N592S vs. WI-38 WT
ENSG00000107295	SH3GL2	5.39677	0.892176	0.623786	NA	WI-38 N592S vs. WI-38 WT
ENSG00000143199	ADCY10	1.77165	0.891349	0.668377	NA	WI-38 N592S vs. WI-38 WT
ENSG00000092068	SLC7A8	12.5116	0.891073	0.445753	NA	WI-38 N592S vs. WI-38 WT
ENSG00000174939	ASPHD1	281.951	0.891014	9.16007e-06	0.000885449	WI-38 N592S vs. WI-38 WT
ENSG00000160191	PDE9A	16.5469	0.889816	0.200493	NA	WI-38 N592S vs. WI-38 WT
ENSG00000278299	TBC1D3C	29.4217	0.889747	0.69102	NA	WI-38 N592S vs. WI-38 WT
ENSG00000188996	HUS1B	1.65551	0.889663	0.605871	NA	WI-38 N592S vs. WI-38 WT
ENSG00000135525	MAP7	552.266	0.889519	0.101277	0.303806	WI-38 N592S vs. WI-38 WT
ENSG00000278637	H4C1	0.875852	0.888999	0.701104	NA	WI-38 N592S vs. WI-38 WT
ENSG00000254995	STX16-NPEPL1	28.1498	0.888501	0.0833394	NA	WI-38 N592S vs. WI-38 WT
ENSG00000256514	AP003419.1	184.243	0.888243	0.444282	0.687655	WI-38 N592S vs. WI-38 WT
ENSG00000166979	EVA1C	1.49695	0.888062	0.623915	NA	WI-38 N592S vs. WI-38 WT
ENSG00000268750	AC010522.1	20.7685	0.887258	0.247316	NA	WI-38 N592S vs. WI-38 WT
ENSG00000167964	RAB26	62.1917	0.887234	0.0333928	0.161887	WI-38 N592S vs. WI-38 WT
ENSG00000176723	ZNF843	3.39135	0.886951	0.60403	NA	WI-38 N592S vs. WI-38 WT
ENSG00000181585	TMIE	1.84781	0.886032	0.641912	NA	WI-38 N592S vs. WI-38 WT
ENSG00000234127	TRIM26	83.7808	0.885277	0.734233	0.87674	WI-38 N592S vs. WI-38 WT
ENSG00000182154	MRPL41	868.058	0.885057	4.46994e-05	0.00287289	WI-38 N592S vs. WI-38 WT
ENSG00000186088	GSAP	39.8394	0.885037	0.16818	NA	WI-38 N592S vs. WI-38 WT
ENSG00000164530	PI16	6.1142	0.884931	0.33327	NA	WI-38 N592S vs. WI-38 WT
ENSG00000151838	CCDC175	1.23651	0.884317	0.80611	NA	WI-38 N592S vs. WI-38 WT
ENSG00000212695	AL583805.1	0.974237	0.884021	0.719946	NA	WI-38 N592S vs. WI-38 WT
ENSG00000239282	CASTOR1	132.208	0.883635	0.0569152	0.221912	WI-38 N592S vs. WI-38 WT
ENSG00000225614	ZNF469	401.717	0.883089	0.000572714	0.015209	WI-38 N592S vs. WI-38 WT
ENSG00000197506	SLC28A3	13.9663	0.88307	0.139475	NA	WI-38 N592S vs. WI-38 WT
ENSG00000114841	DNAH1	105.974	0.882964	0.0447238	0.192655	WI-38 N592S vs. WI-38 WT
ENSG00000284773	AC114490.3	12.0068	0.880897	0.347812	NA	WI-38 N592S vs. WI-38 WT
ENSG00000100985	MMP9	8.18821	0.877527	0.247633	NA	WI-38 N592S vs. WI-38 WT
ENSG00000173621	LRFN4	574.19	0.877136	0.00727592	0.0667539	WI-38 N592S vs. WI-38 WT
ENSG00000196358	NTNG2	16.0873	0.877104	0.238728	NA	WI-38 N592S vs. WI-38 WT
ENSG00000282826	FRG1CP	173.185	0.877001	0.329749	0.588618	WI-38 N592S vs. WI-38 WT
ENSG00000227370	AC254562.1	1.16114	0.876688	0.710478	NA	WI-38 N592S vs. WI-38 WT
ENSG00000107551	RASSF4	247.011	0.876603	0.00188594	0.0310378	WI-38 N592S vs. WI-38 WT
ENSG00000160396	HIPK4	6.32556	0.876596	0.285138	NA	WI-38 N592S vs. WI-38 WT
ENSG00000137673	MMP7	2.25702	0.876559	0.576289	NA	WI-38 N592S vs. WI-38 WT
ENSG00000173838	MARCHF10	10.0921	0.87641	0.266861	NA	WI-38 N592S vs. WI-38 WT
ENSG00000144230	GPR17	22.6743	0.875083	0.212837	NA	WI-38 N592S vs. WI-38 WT
ENSG00000052344	PRSS8	6.66127	0.875064	0.331531	NA	WI-38 N592S vs. WI-38 WT
ENSG00000036672	USP2	55.5757	0.872655	0.0598724	0.228099	WI-38 N592S vs. WI-38 WT
ENSG00000268034	AC243960.2	2.74712	0.871338	0.638137	NA	WI-38 N592S vs. WI-38 WT
ENSG00000226948	RPS4XP2	0.954471	0.871045	0.705066	NA	WI-38 N592S vs. WI-38 WT
ENSG00000211644	IGLV1-51	1.57766	0.870086	0.690693	NA	WI-38 N592S vs. WI-38 WT
ENSG00000130590	SAMD10	205.401	0.869851	0.00132276	0.0249344	WI-38 N592S vs. WI-38 WT
ENSG00000166762	CATSPER2	26.5051	0.868345	0.377642	NA	WI-38 N592S vs. WI-38 WT
ENSG00000233057	EEF1A1P14	2.66833	0.866914	0.574423	NA	WI-38 N592S vs. WI-38 WT
ENSG00000184916	JAG2	181.068	0.866599	0.0941596	0.292372	WI-38 N592S vs. WI-38 WT
ENSG00000176204	LRRTM4	1.45446	0.865993	0.768569	NA	WI-38 N592S vs. WI-38 WT
ENSG00000255093	AP002008.2	0.932381	0.865904	0.722786	NA	WI-38 N592S vs. WI-38 WT
ENSG00000267809	NDUFV2P1	74.0315	0.865434	0.084936	0.277074	WI-38 N592S vs. WI-38 WT
ENSG00000176472	ZNF575	34.4746	0.864918	0.0294324	NA	WI-38 N592S vs. WI-38 WT
ENSG00000283511	AC137936.2	3.64992	0.864542	0.461521	NA	WI-38 N592S vs. WI-38 WT
ENSG00000188107	EYS	5.70371	0.864467	0.51709	NA	WI-38 N592S vs. WI-38 WT
ENSG00000116521	SCAMP3	249.272	0.86354	0.641029	0.824454	WI-38 N592S vs. WI-38 WT
ENSG00000228510	AL359091.2	1.06589	0.862905	0.789672	NA	WI-38 N592S vs. WI-38 WT
ENSG00000139572	GPR84	0.90679	0.862327	0.798593	NA	WI-38 N592S vs. WI-38 WT
ENSG00000241411	AC104619.1	1.00554	0.860589	0.709063	NA	WI-38 N592S vs. WI-38 WT
ENSG00000106003	LFNG	37.6538	0.860233	0.027031	NA	WI-38 N592S vs. WI-38 WT
ENSG00000164398	ACSL6	2.64777	0.860003	0.635598	NA	WI-38 N592S vs. WI-38 WT
ENSG00000100385	IL2RB	4.31383	0.859766	0.524117	NA	WI-38 N592S vs. WI-38 WT
ENSG00000155966	AFF2	1.54688	0.859265	0.703216	NA	WI-38 N592S vs. WI-38 WT
ENSG00000173237	C11orf86	5.67941	0.85917	0.623585	NA	WI-38 N592S vs. WI-38 WT
ENSG00000284820	AC068946.2	27.7956	0.858468	0.221623	NA	WI-38 N592S vs. WI-38 WT
ENSG00000151320	AKAP6	41.7882	0.858228	0.128054	NA	WI-38 N592S vs. WI-38 WT
ENSG00000130675	MNX1	31.3901	0.85766	0.216676	NA	WI-38 N592S vs. WI-38 WT
ENSG00000063245	EPN1	3275.03	0.856368	0.00998821	0.080307	WI-38 N592S vs. WI-38 WT
ENSG00000271699	SNX29P2	6.12863	0.855926	0.466287	NA	WI-38 N592S vs. WI-38 WT
ENSG00000172020	GAP43	1.15722	0.855291	0.802518	NA	WI-38 N592S vs. WI-38 WT
ENSG00000262152	LINC00514	5.52901	0.854445	0.440371	NA	WI-38 N592S vs. WI-38 WT
ENSG00000183401	CCDC159	25.8521	0.853582	0.0644003	NA	WI-38 N592S vs. WI-38 WT
ENSG00000183691	NOG	54.1879	0.852899	0.033474	0.162089	WI-38 N592S vs. WI-38 WT
ENSG00000277775	H3C7	2.08559	0.852745	0.611722	NA	WI-38 N592S vs. WI-38 WT
ENSG00000081237	PTPRC	2.3946	0.851479	0.562583	NA	WI-38 N592S vs. WI-38 WT
ENSG00000102934	PLLP	36.8759	0.850303	0.102147	NA	WI-38 N592S vs. WI-38 WT
ENSG00000095906	NUBP2	673.487	0.850097	0.000648938	0.0162679	WI-38 N592S vs. WI-38 WT
ENSG00000181240	SLC25A41	3.2859	0.848971	0.610844	NA	WI-38 N592S vs. WI-38 WT
ENSG00000165323	FAT3	152.902	0.848713	0.280066	0.538044	WI-38 N592S vs. WI-38 WT
ENSG00000196502	SULT1A1	16.156	0.848518	0.145233	NA	WI-38 N592S vs. WI-38 WT
ENSG00000206075	SERPINB5	5.04787	0.847648	0.375567	NA	WI-38 N592S vs. WI-38 WT
ENSG00000185352	HS6ST3	5.64553	0.846218	0.63009	NA	WI-38 N592S vs. WI-38 WT
ENSG00000283189	AC104452.1	50.993	0.845613	0.282528	0.540584	WI-38 N592S vs. WI-38 WT
ENSG00000254595	AC084337.1	2.60803	0.845511	0.49909	NA	WI-38 N592S vs. WI-38 WT
ENSG00000072832	CRMP1	2.78044	0.844992	0.572386	NA	WI-38 N592S vs. WI-38 WT
ENSG00000255439	AC135050.2	19.3944	0.844924	0.589895	NA	WI-38 N592S vs. WI-38 WT
ENSG00000241889	AC079944.2	5.60065	0.844201	0.345318	NA	WI-38 N592S vs. WI-38 WT
ENSG00000103226	NOMO3	69.9617	0.843898	0.121672	0.337503	WI-38 N592S vs. WI-38 WT
ENSG00000205363	INSYN1	3.32441	0.843871	0.528019	NA	WI-38 N592S vs. WI-38 WT
ENSG00000158792	SPATA2L	185.796	0.843237	0.0158196	0.10596	WI-38 N592S vs. WI-38 WT
ENSG00000005513	SOX8	2.08502	0.842553	0.696064	NA	WI-38 N592S vs. WI-38 WT
ENSG00000156219	ART3	1.12684	0.841393	0.789965	NA	WI-38 N592S vs. WI-38 WT
ENSG00000170122	FOXD4	1.63289	0.841031	0.691488	NA	WI-38 N592S vs. WI-38 WT
ENSG00000022267	FHL1	4290.86	0.840947	0.00491292	0.0535765	WI-38 N592S vs. WI-38 WT
ENSG00000184613	NELL2	11.759	0.840632	0.623936	NA	WI-38 N592S vs. WI-38 WT
ENSG00000175697	GPR156	14.9237	0.840516	0.289341	NA	WI-38 N592S vs. WI-38 WT
ENSG00000034053	APBA2	202.475	0.840031	0.0214722	0.126499	WI-38 N592S vs. WI-38 WT
ENSG00000172828	CES3	24.3464	0.839899	0.125878	NA	WI-38 N592S vs. WI-38 WT
ENSG00000152433	ZNF547	45.1195	0.839898	0.0499276	NA	WI-38 N592S vs. WI-38 WT
ENSG00000185504	FAAP100	419.688	0.839896	9.57538e-05	0.00464656	WI-38 N592S vs. WI-38 WT
ENSG00000197971	MBP	580.692	0.839656	0.0357036	0.168592	WI-38 N592S vs. WI-38 WT
ENSG00000147614	ATP6V0D2	1.60774	0.839128	0.761024	NA	WI-38 N592S vs. WI-38 WT
ENSG00000173295	FAM86B3P	53.6082	0.838324	0.0245101	0.136101	WI-38 N592S vs. WI-38 WT
ENSG00000284956	AC107959.5	9.32257	0.837391	0.35583	NA	WI-38 N592S vs. WI-38 WT
ENSG00000214914	RPL23AP3	2.12529	0.836762	0.62973	NA	WI-38 N592S vs. WI-38 WT
ENSG00000255513	AC005363.1	2.73285	0.836175	0.781171	NA	WI-38 N592S vs. WI-38 WT
ENSG00000135917	SLC19A3	16.668	0.835791	0.164706	NA	WI-38 N592S vs. WI-38 WT
ENSG00000145214	DGKQ	209.412	0.834043	0.00072375	0.0173513	WI-38 N592S vs. WI-38 WT
ENSG00000105997	HOXA3	20.2931	0.833851	0.139832	NA	WI-38 N592S vs. WI-38 WT
ENSG00000112139	MDGA1	272.797	0.833529	2.47366e-05	0.00187982	WI-38 N592S vs. WI-38 WT
ENSG00000269113	TRABD2B	6.90156	0.83267	0.676074	NA	WI-38 N592S vs. WI-38 WT
ENSG00000164741	DLC1	222.403	0.83213	0.000843573	0.0190166	WI-38 N592S vs. WI-38 WT
ENSG00000266648	SETP3	0.970903	0.831899	0.76444	NA	WI-38 N592S vs. WI-38 WT
ENSG00000049089	COL9A2	21.4351	0.831879	0.16908	NA	WI-38 N592S vs. WI-38 WT
ENSG00000107872	FBXL15	79.651	0.831802	0.0668228	0.242082	WI-38 N592S vs. WI-38 WT
ENSG00000228872	CSP1	5.38917	0.831405	0.643355	NA	WI-38 N592S vs. WI-38 WT
ENSG00000204922	UQCC3	455.148	0.830416	5.87178e-06	0.000616945	WI-38 N592S vs. WI-38 WT
ENSG00000170955	CAVIN3	275.055	0.829422	0.00254132	0.0373947	WI-38 N592S vs. WI-38 WT
ENSG00000237749	AL034379.1	7.56417	0.829303	0.380957	NA	WI-38 N592S vs. WI-38 WT
ENSG00000226259	GTF2H2B	50.0115	0.828656	0.38411	0.63709	WI-38 N592S vs. WI-38 WT
ENSG00000188523	CFAP77	2.60394	0.827768	0.512787	NA	WI-38 N592S vs. WI-38 WT
ENSG00000284130	AC002472.3	2.60768	0.826888	0.501751	NA	WI-38 N592S vs. WI-38 WT
ENSG00000176978	DPP7	747.738	0.826828	0.10598	0.311572	WI-38 N592S vs. WI-38 WT
ENSG00000105088	OLFM2	15.2619	0.825984	0.636555	NA	WI-38 N592S vs. WI-38 WT
ENSG00000232456	AL355994.2	2.00333	0.825591	0.677659	NA	WI-38 N592S vs. WI-38 WT
ENSG00000127586	CHTF18	648.628	0.825391	3.20254e-06	0.000403896	WI-38 N592S vs. WI-38 WT
ENSG00000171873	ADRA1D	4.46733	0.824939	0.473732	NA	WI-38 N592S vs. WI-38 WT
ENSG00000162076	FLYWCH2	395.196	0.824018	0.00275785	0.0389747	WI-38 N592S vs. WI-38 WT
ENSG00000163975	MELTF	695.915	0.823249	0.00360472	0.0456082	WI-38 N592S vs. WI-38 WT
ENSG00000149922	TBX6	8.19959	0.822652	0.436061	NA	WI-38 N592S vs. WI-38 WT
ENSG00000185267	CDNF	7.60072	0.821897	0.445735	NA	WI-38 N592S vs. WI-38 WT
ENSG00000188763	FZD9	3.39441	0.821762	0.661126	NA	WI-38 N592S vs. WI-38 WT
ENSG00000170638	TRABD	535.676	0.820518	9.78522e-05	0.00472939	WI-38 N592S vs. WI-38 WT
ENSG00000100031	GGT1	20.3757	0.82047	0.237452	NA	WI-38 N592S vs. WI-38 WT
ENSG00000240616	RPS6P25	1.5764	0.819758	0.663128	NA	WI-38 N592S vs. WI-38 WT
ENSG00000130429	ARPC1B	5325.27	0.81939	0.00153667	0.0273054	WI-38 N592S vs. WI-38 WT
ENSG00000187608	ISG15	1858.14	0.819253	0.00045283	0.012844	WI-38 N592S vs. WI-38 WT
ENSG00000231887	PRH1	19.1965	0.819094	0.388546	NA	WI-38 N592S vs. WI-38 WT
ENSG00000160886	LY6K	53.7639	0.81902	0.0480466	0.20178	WI-38 N592S vs. WI-38 WT
ENSG00000143867	OSR1	39.1523	0.818378	0.0106697	NA	WI-38 N592S vs. WI-38 WT
ENSG00000133466	C1QTNF6	233.55	0.817421	0.00367605	0.0460849	WI-38 N592S vs. WI-38 WT
ENSG00000161847	RAVER1	1270.82	0.817266	0.031178	0.155786	WI-38 N592S vs. WI-38 WT
ENSG00000257046	SLCO1B3-SLCO1B7	0.847184	0.816866	0.813891	NA	WI-38 N592S vs. WI-38 WT
ENSG00000123815	COQ8B	408.084	0.816302	0.00485317	0.0530686	WI-38 N592S vs. WI-38 WT
ENSG00000285253	ZNF280D	111.227	0.816232	0.169523	0.411067	WI-38 N592S vs. WI-38 WT
ENSG00000150637	CD226	4.51084	0.816118	0.575041	NA	WI-38 N592S vs. WI-38 WT
ENSG00000148488	ST8SIA6	32.1912	0.815695	0.197763	NA	WI-38 N592S vs. WI-38 WT
ENSG00000267140	AC007998.2	3.70534	0.814937	0.587749	NA	WI-38 N592S vs. WI-38 WT
ENSG00000120913	PDLIM2	654.456	0.814639	0.000435102	0.0125774	WI-38 N592S vs. WI-38 WT
ENSG00000170293	CMTM8	69.6143	0.814532	0.329088	0.588161	WI-38 N592S vs. WI-38 WT
ENSG00000144504	ANKMY1	290.228	0.813817	0.0161752	0.107269	WI-38 N592S vs. WI-38 WT
ENSG00000142798	HSPG2	3358.06	0.813578	1.31698e-05	0.00114866	WI-38 N592S vs. WI-38 WT
ENSG00000130653	PNPLA7	32.0121	0.813569	0.229513	NA	WI-38 N592S vs. WI-38 WT
ENSG00000241020	AP000873.1	15.7208	0.813258	0.326583	NA	WI-38 N592S vs. WI-38 WT
ENSG00000267127	AC090360.1	2.63976	0.813062	0.546684	NA	WI-38 N592S vs. WI-38 WT
ENSG00000258741	H2AZ2P1	2.64983	0.812641	0.714855	NA	WI-38 N592S vs. WI-38 WT
ENSG00000100299	ARSA	190.972	0.812009	0.0113785	0.0863941	WI-38 N592S vs. WI-38 WT
ENSG00000150667	FSIP1	68.7149	0.811953	0.0914406	0.288781	WI-38 N592S vs. WI-38 WT
ENSG00000213199	ASIC3	27.5096	0.811468	0.152752	NA	WI-38 N592S vs. WI-38 WT
ENSG00000104967	NOVA2	31.0069	0.811399	0.652068	NA	WI-38 N592S vs. WI-38 WT
ENSG00000254893	AC113404.3	7.36367	0.810435	0.566213	NA	WI-38 N592S vs. WI-38 WT
ENSG00000198033	TUBA3C	1.6155	0.809426	0.736646	NA	WI-38 N592S vs. WI-38 WT
ENSG00000225549	SELENOKP3	5.63592	0.809415	0.609283	NA	WI-38 N592S vs. WI-38 WT
ENSG00000135835	KIAA1614	59.285	0.809102	0.351042	0.608033	WI-38 N592S vs. WI-38 WT
ENSG00000160949	TONSL	1148.74	0.807638	0.000497719	0.0137619	WI-38 N592S vs. WI-38 WT
ENSG00000077463	SIRT6	351.163	0.807584	0.000200174	0.00746512	WI-38 N592S vs. WI-38 WT
ENSG00000165507	DEPP1	929.827	0.807352	0.00032713	0.010537	WI-38 N592S vs. WI-38 WT
ENSG00000226124	FTCDNL1	15.5222	0.806611	0.648804	NA	WI-38 N592S vs. WI-38 WT
ENSG00000172073	TEX37	2.5809	0.806565	0.562222	NA	WI-38 N592S vs. WI-38 WT
ENSG00000106009	BRAT1	852.653	0.806321	5.76074e-05	0.00336266	WI-38 N592S vs. WI-38 WT
ENSG00000091157	WDR7	801.604	0.805275	2.50902e-05	0.00189478	WI-38 N592S vs. WI-38 WT
ENSG00000177030	DEAF1	448.103	0.805143	8.7088e-07	0.000159437	WI-38 N592S vs. WI-38 WT
ENSG00000273734	AC005258.1	12.8201	0.804082	NA	NA	WI-38 N592S vs. WI-38 WT
ENSG00000188171	ZNF626	40.3539	0.802659	0.296644	NA	WI-38 N592S vs. WI-38 WT
ENSG00000198133	TMEM229B	41.957	0.801143	0.0336422	NA	WI-38 N592S vs. WI-38 WT
ENSG00000198774	RASSF9	11.0616	0.800389	0.372577	NA	WI-38 N592S vs. WI-38 WT
ENSG00000068078	FGFR3	65.7443	0.799408	0.0592696	0.227423	WI-38 N592S vs. WI-38 WT
ENSG00000198870	STKLD1	3.94161	0.798919	0.537523	NA	WI-38 N592S vs. WI-38 WT
ENSG00000159251	ACTC1	36.7247	0.798328	0.0138886	NA	WI-38 N592S vs. WI-38 WT
ENSG00000119866	BCL11A	36.3729	0.797835	0.31922	NA	WI-38 N592S vs. WI-38 WT
ENSG00000273041	ATF4P2	1.56245	0.797164	0.689667	NA	WI-38 N592S vs. WI-38 WT
ENSG00000163016	ALMS1P1	3.36798	0.796757	0.509339	NA	WI-38 N592S vs. WI-38 WT
ENSG00000170439	METTL7B	5.72812	0.796675	0.451865	NA	WI-38 N592S vs. WI-38 WT
ENSG00000128309	MPST	426.67	0.796143	0.00130741	0.0249174	WI-38 N592S vs. WI-38 WT
ENSG00000142530	FAM71E1	9.49698	0.7957	0.63791	NA	WI-38 N592S vs. WI-38 WT
ENSG00000104818	CGB2	1.30669	0.795449	0.734956	NA	WI-38 N592S vs. WI-38 WT
ENSG00000240376	AC010343.1	2.9493	0.795016	0.529767	NA	WI-38 N592S vs. WI-38 WT
ENSG00000229605	RPL21P93	0.955663	0.794818	0.730709	NA	WI-38 N592S vs. WI-38 WT
ENSG00000243679	AC018638.5	42.7103	0.794295	0.0466761	NA	WI-38 N592S vs. WI-38 WT
ENSG00000197149	AC107956.1	16.2035	0.794243	0.385015	NA	WI-38 N592S vs. WI-38 WT
ENSG00000171224	FAM241B	52.5065	0.793805	0.0412692	0.18387	WI-38 N592S vs. WI-38 WT
ENSG00000121753	ADGRB2	635.325	0.792552	3.20897e-06	0.000403896	WI-38 N592S vs. WI-38 WT
ENSG00000168913	ENHO	36.2395	0.792486	0.157699	NA	WI-38 N592S vs. WI-38 WT
ENSG00000243116	AC092943.1	1.85441	0.791502	0.694612	NA	WI-38 N592S vs. WI-38 WT
ENSG00000170044	ZPLD1	1.23875	0.791408	0.688459	NA	WI-38 N592S vs. WI-38 WT
ENSG00000153443	UBALD1	534.238	0.790966	0.0917754	0.289104	WI-38 N592S vs. WI-38 WT
ENSG00000180938	ZNF572	17.7058	0.790421	0.104202	NA	WI-38 N592S vs. WI-38 WT
ENSG00000234773	AC012618.3	6.88843	0.789855	0.392613	NA	WI-38 N592S vs. WI-38 WT
ENSG00000211450	SELENOH	708.534	0.789723	0.000130438	0.005849	WI-38 N592S vs. WI-38 WT
ENSG00000215354	FAM90A24P	0.83622	0.789266	0.818363	NA	WI-38 N592S vs. WI-38 WT
ENSG00000196972	SMIM10L2B	4.05384	0.788888	0.529271	NA	WI-38 N592S vs. WI-38 WT
ENSG00000152076	CCDC74B	350.114	0.78798	0.119223	0.332899	WI-38 N592S vs. WI-38 WT
ENSG00000128242	GAL3ST1	4.97202	0.787967	0.433388	NA	WI-38 N592S vs. WI-38 WT
ENSG00000267618	AC004223.3	6.17448	0.787508	0.847472	NA	WI-38 N592S vs. WI-38 WT
ENSG00000234373	SNX18P7	10.76	0.787499	0.253013	NA	WI-38 N592S vs. WI-38 WT
ENSG00000150672	DLG2	15.276	0.787202	0.147659	NA	WI-38 N592S vs. WI-38 WT
ENSG00000180900	SCRIB	2320.98	0.786224	0.043139	0.188585	WI-38 N592S vs. WI-38 WT
ENSG00000141052	MYOCD	177.364	0.786187	2.77207e-06	0.000364075	WI-38 N592S vs. WI-38 WT
ENSG00000129990	SYT5	164.21	0.785781	0.20174	0.450717	WI-38 N592S vs. WI-38 WT
ENSG00000120049	KCNIP2	15.0481	0.784008	0.360823	NA	WI-38 N592S vs. WI-38 WT
ENSG00000162078	ZG16B	1.96393	0.783168	0.733527	NA	WI-38 N592S vs. WI-38 WT
ENSG00000179967	PPP1R14BP3	3.37838	0.783153	0.660126	NA	WI-38 N592S vs. WI-38 WT
ENSG00000175221	MED16	967.407	0.780482	3.04562e-05	0.00215206	WI-38 N592S vs. WI-38 WT
ENSG00000153976	HS3ST3A1	549.145	0.780194	0.00942064	0.0773299	WI-38 N592S vs. WI-38 WT
ENSG00000268696	ZNF723	1.3933	0.779123	0.760884	NA	WI-38 N592S vs. WI-38 WT
ENSG00000070731	ST6GALNAC2	24.0895	0.779005	0.340563	NA	WI-38 N592S vs. WI-38 WT
ENSG00000175886	RPL7AP66	10.2462	0.77782	0.246579	NA	WI-38 N592S vs. WI-38 WT
ENSG00000188227	ZNF793	108.241	0.777575	0.369601	0.624775	WI-38 N592S vs. WI-38 WT
ENSG00000161996	WDR90	447.883	0.776515	1.48996e-05	0.00127682	WI-38 N592S vs. WI-38 WT
ENSG00000182612	TSPAN10	36.6465	0.776429	0.0523944	NA	WI-38 N592S vs. WI-38 WT
ENSG00000182687	GALR2	2.99385	0.776327	0.457514	NA	WI-38 N592S vs. WI-38 WT
ENSG00000090539	CHRD	17.2123	0.776102	0.230072	NA	WI-38 N592S vs. WI-38 WT
ENSG00000115297	TLX2	5.99282	0.775484	0.425272	NA	WI-38 N592S vs. WI-38 WT
ENSG00000162572	SCNN1D	34.0865	0.774988	0.130797	NA	WI-38 N592S vs. WI-38 WT
ENSG00000011451	WIZ	1391.75	0.77482	1.07281e-05	0.000989526	WI-38 N592S vs. WI-38 WT
ENSG00000234776	C11orf94	4.22055	0.774721	0.435788	NA	WI-38 N592S vs. WI-38 WT
ENSG00000242612	DECR2	265.202	0.773916	0.00792357	0.0696295	WI-38 N592S vs. WI-38 WT
ENSG00000171812	COL8A2	1.97171	0.773714	0.558995	NA	WI-38 N592S vs. WI-38 WT
ENSG00000143107	FNDC7	2.35996	0.773666	0.600333	NA	WI-38 N592S vs. WI-38 WT
ENSG00000173465	ZNRD2	1040.84	0.773384	0.000184223	0.00706657	WI-38 N592S vs. WI-38 WT
ENSG00000065268	WDR18	761.699	0.773143	0.00140621	0.0259453	WI-38 N592S vs. WI-38 WT
ENSG00000146250	PRSS35	5.38657	0.772697	0.569713	NA	WI-38 N592S vs. WI-38 WT
ENSG00000273520	SPDYE17	1.90393	0.772155	0.722796	NA	WI-38 N592S vs. WI-38 WT
ENSG00000136295	TTYH3	2388.77	0.771125	0.000313827	0.0101661	WI-38 N592S vs. WI-38 WT
ENSG00000236529	AC093582.1	1.53881	0.770773	0.680679	NA	WI-38 N592S vs. WI-38 WT
ENSG00000147119	CHST7	188.902	0.770407	0.000972487	0.0203669	WI-38 N592S vs. WI-38 WT
ENSG00000285953	AC000120.4	75.2313	0.77026	0.64822	0.827778	WI-38 N592S vs. WI-38 WT
ENSG00000189409	MMP23B	5.56657	0.77016	0.432201	NA	WI-38 N592S vs. WI-38 WT
ENSG00000267261	AC099811.2	7.12127	0.7701	NA	NA	WI-38 N592S vs. WI-38 WT
ENSG00000136274	NACAD	36.1197	0.76945	0.0270748	NA	WI-38 N592S vs. WI-38 WT
ENSG00000042781	USH2A	2.68778	0.768992	0.702722	NA	WI-38 N592S vs. WI-38 WT
ENSG00000198286	CARD11	2.26293	0.767647	0.632667	NA	WI-38 N592S vs. WI-38 WT
ENSG00000178605	GTPBP6	873.938	0.767431	6.52046e-05	0.00369518	WI-38 N592S vs. WI-38 WT
ENSG00000007376	RPUSD1	888.788	0.766704	0.00294712	0.0402373	WI-38 N592S vs. WI-38 WT
ENSG00000238269	PAGE2B	1.24546	0.765831	0.703967	NA	WI-38 N592S vs. WI-38 WT
ENSG00000119227	PIGZ	22.7797	0.765658	0.123326	NA	WI-38 N592S vs. WI-38 WT
ENSG00000119714	GPR68	34.7377	0.765542	0.0435939	NA	WI-38 N592S vs. WI-38 WT
ENSG00000141577	CEP131	351.911	0.765404	0.0103902	0.082002	WI-38 N592S vs. WI-38 WT
ENSG00000178715	AL450998.1	0.912515	0.764721	0.730983	NA	WI-38 N592S vs. WI-38 WT
ENSG00000189343	RPS2P46	91.7744	0.764594	0.00915556	0.0755604	WI-38 N592S vs. WI-38 WT
ENSG00000160446	ZDHHC12	925.387	0.764451	0.000231033	0.00816248	WI-38 N592S vs. WI-38 WT
ENSG00000220793	RPL21P119	6.71278	0.763381	0.707477	NA	WI-38 N592S vs. WI-38 WT
ENSG00000109771	LRP2BP	13.7356	0.763194	0.433126	NA	WI-38 N592S vs. WI-38 WT
ENSG00000205085	FAM71F2	16.2433	0.762945	0.201092	NA	WI-38 N592S vs. WI-38 WT
ENSG00000167619	TMEM145	72.9195	0.76135	0.102442	0.306051	WI-38 N592S vs. WI-38 WT
ENSG00000153406	NMRAL1	584.046	0.76088	0.0664253	0.241472	WI-38 N592S vs. WI-38 WT
ENSG00000248180	GAPDHP60	3.09314	0.760836	0.655709	NA	WI-38 N592S vs. WI-38 WT
ENSG00000141582	CBX4	701.465	0.757355	0.00249501	0.0369905	WI-38 N592S vs. WI-38 WT
ENSG00000197191	CYSRT1	23.868	0.756658	0.25567	NA	WI-38 N592S vs. WI-38 WT
ENSG00000283486	FAM95C	49.599	0.756392	0.175062	0.419572	WI-38 N592S vs. WI-38 WT
ENSG00000117707	PROX1	5.60911	0.756255	0.562381	NA	WI-38 N592S vs. WI-38 WT
ENSG00000137960	GIPC2	5.44559	0.755662	0.336948	NA	WI-38 N592S vs. WI-38 WT
ENSG00000233276	GPX1	1462.03	0.755584	0.000133603	0.00595694	WI-38 N592S vs. WI-38 WT
ENSG00000123612	ACVR1C	18.631	0.755581	0.272649	NA	WI-38 N592S vs. WI-38 WT
ENSG00000163040	CCDC74A	800.041	0.755276	0.0803231	0.268353	WI-38 N592S vs. WI-38 WT
ENSG00000205710	C17orf107	12.2211	0.75502	0.224743	NA	WI-38 N592S vs. WI-38 WT
ENSG00000256663	-	295.388	0.754737	0.00559817	0.0574216	WI-38 N592S vs. WI-38 WT
ENSG00000184986	TMEM121	6.23322	0.753996	0.5132	NA	WI-38 N592S vs. WI-38 WT
ENSG00000111077	TNS2	664.693	0.75391	0.0110435	0.0854606	WI-38 N592S vs. WI-38 WT
ENSG00000167967	E4F1	617.304	0.753727	0.000823372	0.0187222	WI-38 N592S vs. WI-38 WT
ENSG00000234031	RPS3AP44	0.922635	0.753439	0.78679	NA	WI-38 N592S vs. WI-38 WT
ENSG00000224051	CPTP	302.928	0.753129	0.0155519	0.104921	WI-38 N592S vs. WI-38 WT
ENSG00000119431	HDHD3	112.043	0.751804	0.00642986	0.0620544	WI-38 N592S vs. WI-38 WT
ENSG00000254673	AC110275.1	32.89	0.751061	0.767043	NA	WI-38 N592S vs. WI-38 WT
ENSG00000065054	SLC9A3R2	256.919	0.750966	0.0176165	0.112863	WI-38 N592S vs. WI-38 WT
ENSG00000176533	GNG7	20.9174	0.750877	0.587796	NA	WI-38 N592S vs. WI-38 WT
ENSG00000167487	KLHL26	164.307	0.74963	0.0666175	0.241847	WI-38 N592S vs. WI-38 WT
ENSG00000196503	ARL9	2.1532	0.749012	0.685422	NA	WI-38 N592S vs. WI-38 WT
ENSG00000074047	GLI2	507.541	0.748755	0.00887129	0.0738744	WI-38 N592S vs. WI-38 WT
ENSG00000203724	C1orf53	55.2536	0.748543	0.10059	0.302797	WI-38 N592S vs. WI-38 WT
ENSG00000177752	YIPF7	1.61784	0.748217	0.793859	NA	WI-38 N592S vs. WI-38 WT
ENSG00000099904	ZDHHC8	657.85	0.747718	0.000179177	0.00693907	WI-38 N592S vs. WI-38 WT
ENSG00000109736	MFSD10	763.388	0.746511	0.00148766	0.0267768	WI-38 N592S vs. WI-38 WT
ENSG00000182732	RGS6	1.83068	0.745997	0.707156	NA	WI-38 N592S vs. WI-38 WT
ENSG00000149201	CCDC81	21.2999	0.745761	0.309678	NA	WI-38 N592S vs. WI-38 WT
ENSG00000110092	CCND1	7483.92	0.745523	3.28301e-07	8.81524e-05	WI-38 N592S vs. WI-38 WT
ENSG00000105996	HOXA2	8.45947	0.745254	0.382269	NA	WI-38 N592S vs. WI-38 WT
ENSG00000112787	FBRSL1	707.189	0.745218	0.0163217	0.107768	WI-38 N592S vs. WI-38 WT
ENSG00000105245	NUMBL	991.844	0.744796	0.00286043	0.0397272	WI-38 N592S vs. WI-38 WT
ENSG00000105467	SYNGR4	2.38916	0.744794	0.667549	NA	WI-38 N592S vs. WI-38 WT
ENSG00000189164	ZNF527	148.486	0.744495	0.0133383	0.0956481	WI-38 N592S vs. WI-38 WT
ENSG00000102048	ASB9	129.151	0.743367	0.16243	0.401276	WI-38 N592S vs. WI-38 WT
ENSG00000283525	LOC105372412	2.85508	0.743231	0.622819	NA	WI-38 N592S vs. WI-38 WT
ENSG00000237412	PRSS56	1.59426	0.743079	0.801132	NA	WI-38 N592S vs. WI-38 WT
ENSG00000167807	AC011511.1	15.2925	0.742477	0.154625	NA	WI-38 N592S vs. WI-38 WT
ENSG00000182578	CSF1R	12.2479	0.742357	0.428934	NA	WI-38 N592S vs. WI-38 WT
ENSG00000148082	SHC3	182.456	0.741918	0.0385577	0.176906	WI-38 N592S vs. WI-38 WT
ENSG00000109794	FAM149A	11.6694	0.741679	0.492779	NA	WI-38 N592S vs. WI-38 WT
ENSG00000284691	AC073111.4	35.7031	0.741594	0.198484	NA	WI-38 N592S vs. WI-38 WT
ENSG00000225509	AIFM1P1	0.830612	0.740434	0.792067	NA	WI-38 N592S vs. WI-38 WT
ENSG00000287276	-	36.1681	0.740317	0.289569	NA	WI-38 N592S vs. WI-38 WT
ENSG00000214263	RPSAP53	8.57594	0.74004	0.407189	NA	WI-38 N592S vs. WI-38 WT
ENSG00000187024	PTRH1	98.9825	0.740026	0.0261284	0.141138	WI-38 N592S vs. WI-38 WT
ENSG00000160298	C21orf58	90.65	0.739544	0.000742441	0.0176273	WI-38 N592S vs. WI-38 WT
ENSG00000224126	UBE2SP2	105.862	0.739258	0.694125	0.856386	WI-38 N592S vs. WI-38 WT
ENSG00000167394	ZNF668	274.079	0.739041	0.00963825	0.0782129	WI-38 N592S vs. WI-38 WT
ENSG00000282988	AL031777.2	33.0852	0.738343	0.17136	NA	WI-38 N592S vs. WI-38 WT
ENSG00000259305	ZHX1-C8orf76	88.9768	0.738211	0.0159964	0.106669	WI-38 N592S vs. WI-38 WT
ENSG00000182600	SNORC	13.7184	0.738167	0.374754	NA	WI-38 N592S vs. WI-38 WT
ENSG00000120669	SOHLH2	470.921	0.737191	0.0164853	0.108315	WI-38 N592S vs. WI-38 WT
ENSG00000167723	TRPV3	6.34207	0.736849	0.588172	NA	WI-38 N592S vs. WI-38 WT
ENSG00000181649	PHLDA2	382.094	0.736776	0.0116616	0.0876289	WI-38 N592S vs. WI-38 WT
ENSG00000099953	MMP11	48.2861	0.736548	0.019874	NA	WI-38 N592S vs. WI-38 WT
ENSG00000104897	SF3A2	1743.38	0.735078	0.000226862	0.00806617	WI-38 N592S vs. WI-38 WT
ENSG00000073146	MOV10L1	2.33241	0.734475	0.650727	NA	WI-38 N592S vs. WI-38 WT
ENSG00000162482	AKR7A3	4.61786	0.733097	0.410734	NA	WI-38 N592S vs. WI-38 WT
ENSG00000178950	GAK	1459.13	0.732706	0.00110002	0.0222639	WI-38 N592S vs. WI-38 WT
ENSG00000161677	JOSD2	157.045	0.73195	0.0360371	0.169199	WI-38 N592S vs. WI-38 WT
ENSG00000285991	AL355312.6	29.7881	0.731915	0.346906	NA	WI-38 N592S vs. WI-38 WT
ENSG00000118804	STBD1	146.017	0.731297	0.0248419	0.13725	WI-38 N592S vs. WI-38 WT
ENSG00000130755	GMFG	2.17288	0.73128	0.651884	NA	WI-38 N592S vs. WI-38 WT
ENSG00000167011	NAT16	14.5698	0.73115	0.534751	NA	WI-38 N592S vs. WI-38 WT
ENSG00000183549	ACSM5	5.84206	0.730794	0.516834	NA	WI-38 N592S vs. WI-38 WT
ENSG00000172830	SSH3	334.528	0.729711	0.00947778	0.0775	WI-38 N592S vs. WI-38 WT
ENSG00000184489	PTP4A3	37.2117	0.729381	0.1956	NA	WI-38 N592S vs. WI-38 WT
ENSG00000099795	NDUFB7	1420.23	0.728216	0.00499732	0.0539612	WI-38 N592S vs. WI-38 WT
ENSG00000144229	THSD7B	10.421	0.727738	0.262615	NA	WI-38 N592S vs. WI-38 WT
ENSG00000259612	EEF1A1P22	13.3967	0.727347	0.422755	NA	WI-38 N592S vs. WI-38 WT
ENSG00000253293	HOXA10	200.548	0.726344	0.459861	0.699811	WI-38 N592S vs. WI-38 WT
ENSG00000186790	FOXE3	3.45306	0.72617	0.658298	NA	WI-38 N592S vs. WI-38 WT
ENSG00000165181	SHOC1	5.96055	0.725925	0.642851	NA	WI-38 N592S vs. WI-38 WT
ENSG00000135636	DYSF	147.71	0.724989	0.512791	0.737498	WI-38 N592S vs. WI-38 WT
ENSG00000178075	GRAMD1C	120.97	0.72437	0.0645258	0.238066	WI-38 N592S vs. WI-38 WT
ENSG00000243414	TICAM2	13.8803	0.724192	0.276808	NA	WI-38 N592S vs. WI-38 WT
ENSG00000035664	DAPK2	20.0165	0.724101	0.204811	NA	WI-38 N592S vs. WI-38 WT
ENSG00000213399	RPS2P17	16.6115	0.723866	0.143493	NA	WI-38 N592S vs. WI-38 WT
ENSG00000282278	AC058822.1	19.9128	0.723067	0.260313	NA	WI-38 N592S vs. WI-38 WT
ENSG00000145934	TENM2	329.867	0.722459	0.00393515	0.0477989	WI-38 N592S vs. WI-38 WT
ENSG00000157315	TMED6	1.18432	0.722296	0.712603	NA	WI-38 N592S vs. WI-38 WT
ENSG00000228638	FCF1P2	8.86083	0.721339	0.860622	NA	WI-38 N592S vs. WI-38 WT
ENSG00000125148	MT2A	7544.64	0.720917	2.84297e-06	0.000369372	WI-38 N592S vs. WI-38 WT
ENSG00000231752	EMBP1	45.4247	0.720497	0.124237	NA	WI-38 N592S vs. WI-38 WT
ENSG00000166819	PLIN1	2.27896	0.720049	0.645784	NA	WI-38 N592S vs. WI-38 WT
ENSG00000166105	GLB1L3	9.07502	0.719868	0.731648	NA	WI-38 N592S vs. WI-38 WT
ENSG00000139970	RTN1	280.375	0.719716	0.321097	0.579607	WI-38 N592S vs. WI-38 WT
ENSG00000180535	BHLHA15	6.1689	0.719335	0.371864	NA	WI-38 N592S vs. WI-38 WT
ENSG00000125122	LRRC29	25.2178	0.71834	0.0850437	NA	WI-38 N592S vs. WI-38 WT
ENSG00000237854	LINC00674	30.9454	0.717991	0.281399	NA	WI-38 N592S vs. WI-38 WT
ENSG00000255993	PSMC1P9	2.28498	0.717534	0.651632	NA	WI-38 N592S vs. WI-38 WT
ENSG00000180592	SKIDA1	70.1545	0.717383	0.169444	0.411041	WI-38 N592S vs. WI-38 WT
ENSG00000136944	LMX1B	41.3825	0.717208	0.499055	NA	WI-38 N592S vs. WI-38 WT
ENSG00000250770	AC005865.1	8.993	0.717118	0.402562	NA	WI-38 N592S vs. WI-38 WT
ENSG00000283236	AC074141.1	8.55426	0.716579	0.26935	NA	WI-38 N592S vs. WI-38 WT
ENSG00000180758	GPR157	76.1293	0.716119	0.083031	0.273816	WI-38 N592S vs. WI-38 WT
ENSG00000166323	C11orf65	17.5794	0.715967	0.374356	NA	WI-38 N592S vs. WI-38 WT
ENSG00000283208	AC001226.2	4.12955	0.715577	0.451972	NA	WI-38 N592S vs. WI-38 WT
ENSG00000178971	CTC1	790.489	0.715372	0.000387727	0.0115784	WI-38 N592S vs. WI-38 WT
ENSG00000234981	AC244034.1	3.29766	0.715343	0.612597	NA	WI-38 N592S vs. WI-38 WT
ENSG00000111181	SLC6A12	3.97487	0.714755	0.592234	NA	WI-38 N592S vs. WI-38 WT
ENSG00000177666	PNPLA2	1067.61	0.714669	0.000458366	0.0129403	WI-38 N592S vs. WI-38 WT
ENSG00000236816	ANKRD20A7P	10.4016	0.714455	0.615157	NA	WI-38 N592S vs. WI-38 WT
ENSG00000143434	SEMA6C	83.367	0.714378	0.0781198	0.264775	WI-38 N592S vs. WI-38 WT
ENSG00000184368	MAP7D2	9.02609	0.714253	0.408894	NA	WI-38 N592S vs. WI-38 WT
ENSG00000127720	METTL25	56.9236	0.713915	0.104997	0.310048	WI-38 N592S vs. WI-38 WT
ENSG00000132207	SLX1A	84.9492	0.713767	0.0241264	0.135025	WI-38 N592S vs. WI-38 WT
ENSG00000160439	RDH13	104.83	0.712692	0.00679556	0.0642705	WI-38 N592S vs. WI-38 WT
ENSG00000165655	ZNF503	292.768	0.712364	0.04469	0.192647	WI-38 N592S vs. WI-38 WT
ENSG00000183833	CFAP91	16.6703	0.711759	0.689842	NA	WI-38 N592S vs. WI-38 WT
ENSG00000005102	MEOX1	14.0679	0.711556	0.317282	NA	WI-38 N592S vs. WI-38 WT
ENSG00000196814	MVB12B	130.847	0.711019	0.029079	0.148882	WI-38 N592S vs. WI-38 WT
ENSG00000114859	CLCN2	195.312	0.710783	0.00851824	0.072077	WI-38 N592S vs. WI-38 WT
ENSG00000104321	TRPA1	35.2068	0.710565	0.196786	NA	WI-38 N592S vs. WI-38 WT
ENSG00000186676	EEF1GP1	9.83616	0.710424	0.40989	NA	WI-38 N592S vs. WI-38 WT
ENSG00000213513	IMPDH1P5	4.02809	0.710237	0.485701	NA	WI-38 N592S vs. WI-38 WT
ENSG00000151640	DPYSL4	22.4384	0.709174	0.563435	NA	WI-38 N592S vs. WI-38 WT
ENSG00000237489	C10orf143	2.2244	0.708516	0.711137	NA	WI-38 N592S vs. WI-38 WT
ENSG00000168477	TNXB	19.9967	0.708457	0.367393	NA	WI-38 N592S vs. WI-38 WT
ENSG00000163531	NFASC	52.5423	0.708432	0.554344	0.767343	WI-38 N592S vs. WI-38 WT
ENSG00000165621	OXGR1	3.02509	0.707856	0.631828	NA	WI-38 N592S vs. WI-38 WT
ENSG00000184144	CNTN2	1.14184	0.707241	0.822147	NA	WI-38 N592S vs. WI-38 WT
ENSG00000148400	NOTCH1	951.401	0.707127	0.00166792	0.0287485	WI-38 N592S vs. WI-38 WT
ENSG00000177169	ULK1	736.207	0.706648	0.00185421	0.0308176	WI-38 N592S vs. WI-38 WT
ENSG00000141524	TMC6	57.7993	0.705993	0.116174	0.329283	WI-38 N592S vs. WI-38 WT
ENSG00000197067	OR2T32P	15.566	0.705895	0.335425	NA	WI-38 N592S vs. WI-38 WT
ENSG00000006756	ARSD	87.1495	0.705713	0.0173883	0.111936	WI-38 N592S vs. WI-38 WT
ENSG00000136378	ADAMTS7	160.373	0.705224	0.0136772	0.0969843	WI-38 N592S vs. WI-38 WT
ENSG00000285130	AL358113.1	30.3376	0.705015	0.383419	NA	WI-38 N592S vs. WI-38 WT
ENSG00000253966	AC008514.2	2.3387	0.704316	0.570732	NA	WI-38 N592S vs. WI-38 WT
ENSG00000143257	NR1I3	0.956471	0.703714	0.73755	NA	WI-38 N592S vs. WI-38 WT
ENSG00000253485	PCDHGA5	9.71555	0.703713	0.523541	NA	WI-38 N592S vs. WI-38 WT
ENSG00000170442	KRT86	32.0099	0.703454	0.0835358	NA	WI-38 N592S vs. WI-38 WT
ENSG00000116819	TFAP2E	12.2814	0.702702	0.336531	NA	WI-38 N592S vs. WI-38 WT
ENSG00000161277	THAP8	181.222	0.701883	0.0304344	0.153273	WI-38 N592S vs. WI-38 WT
ENSG00000061938	TNK2	452.227	0.701727	0.00545047	0.0567999	WI-38 N592S vs. WI-38 WT
ENSG00000236496	GPS2P1	5.55532	0.701505	0.43755	NA	WI-38 N592S vs. WI-38 WT
ENSG00000162461	SLC25A34	7.81757	0.701328	0.478979	NA	WI-38 N592S vs. WI-38 WT
ENSG00000124749	COL21A1	2.18657	0.701252	0.693026	NA	WI-38 N592S vs. WI-38 WT
ENSG00000178209	PLEC	16536.2	0.700754	9.51112e-06	0.000904904	WI-38 N592S vs. WI-38 WT
ENSG00000070808	CAMK2A	8.02281	0.700694	0.472339	NA	WI-38 N592S vs. WI-38 WT
ENSG00000135722	FBXL8	26.9988	0.700404	0.193916	NA	WI-38 N592S vs. WI-38 WT
ENSG00000196923	PDLIM7	5380.26	0.700324	0.0117834	0.0882148	WI-38 N592S vs. WI-38 WT
ENSG00000164684	ZNF704	24.8903	0.700275	0.69471	NA	WI-38 N592S vs. WI-38 WT
ENSG00000269404	SPIB	2.81454	0.699549	0.569743	NA	WI-38 N592S vs. WI-38 WT
ENSG00000072952	IRAG1	1.5407	0.699103	0.745484	NA	WI-38 N592S vs. WI-38 WT
ENSG00000128311	TST	99.4696	0.698909	0.00797393	0.0697171	WI-38 N592S vs. WI-38 WT
ENSG00000163704	PRRT3	42.2017	0.698886	0.119828	NA	WI-38 N592S vs. WI-38 WT
ENSG00000182871	COL18A1	2027.59	0.698805	0.000692446	0.0168009	WI-38 N592S vs. WI-38 WT
ENSG00000257921	AC025165.3	18.7739	0.698719	0.565015	NA	WI-38 N592S vs. WI-38 WT
ENSG00000118579	MED28	1305.53	0.698596	1.9285e-07	5.82552e-05	WI-38 N592S vs. WI-38 WT
ENSG00000183831	ANKRD45	39.7979	0.698164	0.0554897	NA	WI-38 N592S vs. WI-38 WT
ENSG00000167700	MFSD3	242.382	0.69757	0.00502862	0.0541541	WI-38 N592S vs. WI-38 WT
ENSG00000073910	FRY	86.0064	0.697463	0.138743	0.365257	WI-38 N592S vs. WI-38 WT
ENSG00000137877	SPTBN5	52.9185	0.697257	0.0466694	0.19821	WI-38 N592S vs. WI-38 WT
ENSG00000204394	VARS1	1569.26	0.697177	0.004222	0.0492893	WI-38 N592S vs. WI-38 WT
ENSG00000126464	PRR12	982.406	0.696699	0.000753514	0.017679	WI-38 N592S vs. WI-38 WT
ENSG00000254415	SIGLEC14	5.12941	0.696696	0.686729	NA	WI-38 N592S vs. WI-38 WT
ENSG00000171757	LRRC34	3.63424	0.695422	0.697321	NA	WI-38 N592S vs. WI-38 WT
ENSG00000243660	ZNF487	191.227	0.695374	0.0407425	0.182582	WI-38 N592S vs. WI-38 WT
ENSG00000215630	GUSBP9	43.4323	0.694716	0.37166	NA	WI-38 N592S vs. WI-38 WT
ENSG00000230359	TPI1P2	26.1407	0.693332	0.156424	NA	WI-38 N592S vs. WI-38 WT
ENSG00000147117	ZNF157	3.12132	0.692909	0.660423	NA	WI-38 N592S vs. WI-38 WT
ENSG00000197933	ZNF823	122.534	0.692618	0.0167276	0.109136	WI-38 N592S vs. WI-38 WT
ENSG00000115687	PASK	582.543	0.692551	0.00472858	0.0526105	WI-38 N592S vs. WI-38 WT
ENSG00000284526	AC015802.6	30.8949	0.69149	0.305633	NA	WI-38 N592S vs. WI-38 WT
ENSG00000164880	INTS1	3289.17	0.69137	0.000707278	0.017024	WI-38 N592S vs. WI-38 WT
ENSG00000167100	SAMD14	14.4523	0.691186	0.492263	NA	WI-38 N592S vs. WI-38 WT
ENSG00000205923	CEMP1	2.08661	0.691032	0.643635	NA	WI-38 N592S vs. WI-38 WT
ENSG00000126461	SCAF1	1699.06	0.690399	5.15883e-06	0.000559317	WI-38 N592S vs. WI-38 WT
ENSG00000259112	NDUFC2-KCTD14	83.0068	0.689522	0.271718	0.528322	WI-38 N592S vs. WI-38 WT
ENSG00000099957	P2RX6	52.1843	0.689339	0.0976332	0.297999	WI-38 N592S vs. WI-38 WT
ENSG00000179148	ALOXE3	12.4186	0.689211	0.390393	NA	WI-38 N592S vs. WI-38 WT
ENSG00000107719	PALD1	116.476	0.688958	0.0847769	0.276629	WI-38 N592S vs. WI-38 WT
ENSG00000188807	TMEM201	631.233	0.687194	0.00151172	0.0270209	WI-38 N592S vs. WI-38 WT
ENSG00000278705	H4C2	4.04193	0.686553	0.472393	NA	WI-38 N592S vs. WI-38 WT
ENSG00000099814	CEP170B	1666.67	0.685872	0.0021155	0.0335454	WI-38 N592S vs. WI-38 WT
ENSG00000171130	ATP6V0E2	991.977	0.68501	0.000849965	0.0190894	WI-38 N592S vs. WI-38 WT
ENSG00000146540	C7orf50	1911.41	0.684716	0.0232561	0.132113	WI-38 N592S vs. WI-38 WT
ENSG00000131203	IDO1	5.9462	0.684242	0.402945	NA	WI-38 N592S vs. WI-38 WT
ENSG00000154645	CHODL	1.80829	0.683759	0.730398	NA	WI-38 N592S vs. WI-38 WT
ENSG00000184254	ALDH1A3	597.485	0.683354	0.0156695	0.105361	WI-38 N592S vs. WI-38 WT
ENSG00000228300	FAM174C	844.357	0.682969	0.00810764	0.0701876	WI-38 N592S vs. WI-38 WT
ENSG00000156298	TSPAN7	2.30012	0.681885	0.705426	NA	WI-38 N592S vs. WI-38 WT
ENSG00000140691	ARMC5	249.404	0.681836	0.0205182	0.123344	WI-38 N592S vs. WI-38 WT
ENSG00000241612	AC114728.1	2.51331	0.681716	0.731935	NA	WI-38 N592S vs. WI-38 WT
ENSG00000235812	ADAM21P1	2.4806	0.681478	0.659132	NA	WI-38 N592S vs. WI-38 WT
ENSG00000130511	SSBP4	706.803	0.681456	0.0101973	0.0811553	WI-38 N592S vs. WI-38 WT
ENSG00000178852	EFCAB13	42.2771	0.680994	0.185919	NA	WI-38 N592S vs. WI-38 WT
ENSG00000064545	TMEM161A	775.703	0.680907	0.000146749	0.00631357	WI-38 N592S vs. WI-38 WT
ENSG00000119574	ZBTB45	124.497	0.68019	0.0138953	0.0979822	WI-38 N592S vs. WI-38 WT
ENSG00000205746	AC126755.1	283.913	0.680138	0.246972	0.502935	WI-38 N592S vs. WI-38 WT
ENSG00000225663	MCRIP1	1086.74	0.679993	0.00582053	0.0587057	WI-38 N592S vs. WI-38 WT
ENSG00000144488	ESPNL	52.0318	0.679821	0.234717	0.489903	WI-38 N592S vs. WI-38 WT
ENSG00000103485	QPRT	28.021	0.679519	0.0686602	NA	WI-38 N592S vs. WI-38 WT
ENSG00000228623	ZNF883	0.814099	0.679212	0.856183	NA	WI-38 N592S vs. WI-38 WT
ENSG00000216866	RPS2P55	15.4056	0.678547	0.321854	NA	WI-38 N592S vs. WI-38 WT
ENSG00000257108	NHLRC4	4.81365	0.677887	0.504189	NA	WI-38 N592S vs. WI-38 WT
ENSG00000144406	UNC80	17.1018	0.676809	0.7119	NA	WI-38 N592S vs. WI-38 WT
ENSG00000250420	AACSP1	38.6105	0.676712	0.212308	NA	WI-38 N592S vs. WI-38 WT
ENSG00000032444	PNPLA6	1906.7	0.676624	0.00015116	0.00631996	WI-38 N592S vs. WI-38 WT
ENSG00000253598	SLC10A5	6.24569	0.676499	0.602117	NA	WI-38 N592S vs. WI-38 WT
ENSG00000106633	GCK	4.19108	0.676457	0.514525	NA	WI-38 N592S vs. WI-38 WT
ENSG00000100300	TSPO	475.196	0.676451	0.00679837	0.0642705	WI-38 N592S vs. WI-38 WT
ENSG00000175302	ANKRD30BP1	6.05504	0.676114	0.541417	NA	WI-38 N592S vs. WI-38 WT
ENSG00000148362	PAXX	434.887	0.676015	0.0136007	0.0966924	WI-38 N592S vs. WI-38 WT
ENSG00000164125	GASK1B	142.181	0.675433	0.0734475	0.255418	WI-38 N592S vs. WI-38 WT
ENSG00000028277	POU2F2	116.378	0.675376	0.147991	0.379493	WI-38 N592S vs. WI-38 WT
ENSG00000075275	CELSR1	1024.38	0.675358	0.219968	0.473016	WI-38 N592S vs. WI-38 WT
ENSG00000160326	SLC2A6	476.052	0.674669	0.006593	0.0627392	WI-38 N592S vs. WI-38 WT
ENSG00000100258	LMF2	1439.47	0.674598	0.0023742	0.0360848	WI-38 N592S vs. WI-38 WT
ENSG00000185742	C11orf87	2.62197	0.674492	0.604622	NA	WI-38 N592S vs. WI-38 WT
ENSG00000172346	CSDC2	54.9993	0.674273	0.0626774	0.234562	WI-38 N592S vs. WI-38 WT
ENSG00000160360	GPSM1	287.367	0.673632	0.000824317	0.0187222	WI-38 N592S vs. WI-38 WT
ENSG00000284060	AC002472.2	18.8636	0.67345	0.22983	NA	WI-38 N592S vs. WI-38 WT
ENSG00000021300	PLEKHB1	64.7111	0.673445	0.412948	0.661407	WI-38 N592S vs. WI-38 WT
ENSG00000081842	PCDHA6	6.97884	0.672987	0.475199	NA	WI-38 N592S vs. WI-38 WT
ENSG00000188001	TPRG1	11.9608	0.672073	0.501815	NA	WI-38 N592S vs. WI-38 WT
ENSG00000231466	AL022324.2	1.2907	0.671333	0.789735	NA	WI-38 N592S vs. WI-38 WT
ENSG00000284976	BX255925.3	242.988	0.671294	0.00530669	0.0558543	WI-38 N592S vs. WI-38 WT
ENSG00000184270	H2AC21	1.32126	0.670747	0.736778	NA	WI-38 N592S vs. WI-38 WT
ENSG00000176444	CLK2	133.052	0.670006	0.561534	0.772622	WI-38 N592S vs. WI-38 WT
ENSG00000232517	AC112198.2	2.07762	0.669805	0.815784	NA	WI-38 N592S vs. WI-38 WT
ENSG00000205795	CYS1	22.6401	0.668807	0.248958	NA	WI-38 N592S vs. WI-38 WT
ENSG00000068137	PLEKHH3	397.946	0.668799	0.028064	0.146241	WI-38 N592S vs. WI-38 WT
ENSG00000167995	BEST1	203.478	0.668019	0.142201	0.370544	WI-38 N592S vs. WI-38 WT
ENSG00000255277	ABCC6P2	7.39359	0.667453	0.418866	NA	WI-38 N592S vs. WI-38 WT
ENSG00000230257	NFE4	1.51683	0.667206	0.702712	NA	WI-38 N592S vs. WI-38 WT
ENSG00000159733	ZFYVE28	255.542	0.666451	0.00067511	0.0166477	WI-38 N592S vs. WI-38 WT
ENSG00000196544	BORCS6	205.546	0.665257	0.0193397	0.119225	WI-38 N592S vs. WI-38 WT
ENSG00000104983	CCDC61	97.4524	0.665204	0.0316699	0.157153	WI-38 N592S vs. WI-38 WT
ENSG00000269388	AC018755.3	0.92751	0.665089	0.783629	NA	WI-38 N592S vs. WI-38 WT
ENSG00000124257	NEURL2	19.4493	0.664967	0.235095	NA	WI-38 N592S vs. WI-38 WT
ENSG00000125652	ALKBH7	221.592	0.664882	0.00471687	0.0526093	WI-38 N592S vs. WI-38 WT
ENSG00000157445	CACNA2D3	14.2169	0.664026	0.315773	NA	WI-38 N592S vs. WI-38 WT
ENSG00000186919	ZACN	35.8896	0.664026	0.279205	NA	WI-38 N592S vs. WI-38 WT
ENSG00000205918	PDPK2P	6.78636	0.663279	0.489422	NA	WI-38 N592S vs. WI-38 WT
ENSG00000213337	ANKRD39	275.592	0.663245	0.000486065	0.0135014	WI-38 N592S vs. WI-38 WT
ENSG00000229676	ZNF492	10.6456	0.662839	0.50762	NA	WI-38 N592S vs. WI-38 WT
ENSG00000123989	CHPF	1112.59	0.66259	0.0097292	0.078845	WI-38 N592S vs. WI-38 WT
ENSG00000167513	CDT1	1706.69	0.662467	0.00184989	0.0308176	WI-38 N592S vs. WI-38 WT
ENSG00000184281	TSSC4	535.2	0.661506	0.00338577	0.0440433	WI-38 N592S vs. WI-38 WT
ENSG00000229474	PATL2	6.80587	0.661296	0.627146	NA	WI-38 N592S vs. WI-38 WT
ENSG00000060491	OGFR	904.697	0.661119	0.000249067	0.00857257	WI-38 N592S vs. WI-38 WT
ENSG00000110046	ATG2A	770.236	0.660627	6.54447e-05	0.00369518	WI-38 N592S vs. WI-38 WT
ENSG00000254851	AP005018.2	2.65653	0.660384	0.787492	NA	WI-38 N592S vs. WI-38 WT
ENSG00000142409	ZNF787	493.055	0.659622	0.0117544	0.0881066	WI-38 N592S vs. WI-38 WT
ENSG00000164379	FOXQ1	8.60562	0.659375	0.479121	NA	WI-38 N592S vs. WI-38 WT
ENSG00000140332	TLE3	585.584	0.659367	0.00619614	0.0608683	WI-38 N592S vs. WI-38 WT
ENSG00000165804	ZNF219	434.251	0.659222	0.0290618	0.148882	WI-38 N592S vs. WI-38 WT
ENSG00000231449	AC097359.1	1.18641	0.659204	0.768956	NA	WI-38 N592S vs. WI-38 WT
ENSG00000105472	CLEC11A	371.12	0.658725	0.0147779	0.101513	WI-38 N592S vs. WI-38 WT
ENSG00000128165	ADM2	234.463	0.658511	0.121391	0.337109	WI-38 N592S vs. WI-38 WT
ENSG00000154102	C16orf74	53.3576	0.657892	0.0492876	0.20495	WI-38 N592S vs. WI-38 WT
ENSG00000101986	ABCD1	313.301	0.657823	0.0141146	0.0986961	WI-38 N592S vs. WI-38 WT
ENSG00000242071	RPL7AP6	30.5419	0.657789	0.123751	NA	WI-38 N592S vs. WI-38 WT
ENSG00000204936	CD177	25.3206	0.657282	0.153501	NA	WI-38 N592S vs. WI-38 WT
ENSG00000167702	KIFC2	492.302	0.656889	0.00183503	0.0306676	WI-38 N592S vs. WI-38 WT
ENSG00000160284	SPATC1L	178.732	0.655777	0.014801	0.101614	WI-38 N592S vs. WI-38 WT
ENSG00000176387	HSD11B2	3.9328	0.655255	0.66691	NA	WI-38 N592S vs. WI-38 WT
ENSG00000179085	DPM3	244.476	0.654859	0.00528376	0.0557337	WI-38 N592S vs. WI-38 WT
ENSG00000197653	DNAH10	5.89439	0.654072	0.633647	NA	WI-38 N592S vs. WI-38 WT
ENSG00000213073	AL353625.1	21.7712	0.653997	0.346926	NA	WI-38 N592S vs. WI-38 WT
ENSG00000113248	PCDHB15	37.923	0.653698	0.272547	NA	WI-38 N592S vs. WI-38 WT
ENSG00000230715	AC018638.2	29.5991	0.653619	0.160107	NA	WI-38 N592S vs. WI-38 WT
ENSG00000065717	TLE2	105.384	0.653544	0.381164	0.634469	WI-38 N592S vs. WI-38 WT
ENSG00000164877	MICALL2	226.458	0.653323	0.000595392	0.0154183	WI-38 N592S vs. WI-38 WT
ENSG00000146856	AGBL3	31.1087	0.65328	0.335645	NA	WI-38 N592S vs. WI-38 WT
ENSG00000198324	PHETA1	164.722	0.652882	0.0111528	0.0856939	WI-38 N592S vs. WI-38 WT
ENSG00000142327	RNPEPL1	1402.08	0.651675	0.000578685	0.0152099	WI-38 N592S vs. WI-38 WT
ENSG00000164161	HHIP	50.3426	0.65165	0.174785	0.419116	WI-38 N592S vs. WI-38 WT
ENSG00000232531	KMT5AP2	1.67658	0.651234	0.738426	NA	WI-38 N592S vs. WI-38 WT
ENSG00000129932	DOHH	210.383	0.650792	0.0397405	0.179979	WI-38 N592S vs. WI-38 WT
ENSG00000251503	CENPS-CORT	68.9194	0.650454	0.258719	0.516237	WI-38 N592S vs. WI-38 WT
ENSG00000221986	MYBPHL	2.17099	0.650232	0.649457	NA	WI-38 N592S vs. WI-38 WT
ENSG00000121680	PEX16	273.881	0.649967	0.00272	0.0387567	WI-38 N592S vs. WI-38 WT
ENSG00000141295	SCRN2	250.355	0.649939	0.000377872	0.0114432	WI-38 N592S vs. WI-38 WT
ENSG00000205436	EXOC3L4	4.61012	0.649811	0.54156	NA	WI-38 N592S vs. WI-38 WT
ENSG00000156427	FGF18	16.4223	0.649509	0.222678	NA	WI-38 N592S vs. WI-38 WT
ENSG00000134769	DTNA	66.9588	0.649239	0.135704	0.360297	WI-38 N592S vs. WI-38 WT
ENSG00000119681	LTBP2	1071.26	0.649235	2.63268e-05	0.00195157	WI-38 N592S vs. WI-38 WT
ENSG00000163898	LIPH	9.94106	0.648268	0.489766	NA	WI-38 N592S vs. WI-38 WT
ENSG00000169683	LRRC45	358.555	0.647854	0.00254666	0.0373947	WI-38 N592S vs. WI-38 WT
ENSG00000072071	ADGRL1	921.166	0.64665	0.000801046	0.0183663	WI-38 N592S vs. WI-38 WT
ENSG00000213740	SERBP1P1	4.67707	0.646548	0.501002	NA	WI-38 N592S vs. WI-38 WT
ENSG00000170604	IRF2BP1	500.838	0.646043	0.00453939	0.0516473	WI-38 N592S vs. WI-38 WT
ENSG00000101220	C20orf27	1540.43	0.645836	0.00042975	0.0124824	WI-38 N592S vs. WI-38 WT
ENSG00000264655	PPIAP54	0.84579	0.644945	0.833564	NA	WI-38 N592S vs. WI-38 WT
ENSG00000170379	TCAF2	72.0895	0.64488	0.0644916	0.238012	WI-38 N592S vs. WI-38 WT
ENSG00000277157	H4C4	1.20907	0.643501	0.76629	NA	WI-38 N592S vs. WI-38 WT
ENSG00000212123	PRR22	24.4137	0.643296	0.288886	NA	WI-38 N592S vs. WI-38 WT
ENSG00000188760	TMEM198	57.1905	0.642753	0.0480114	0.20178	WI-38 N592S vs. WI-38 WT
ENSG00000212864	RNF208	49.4419	0.64259	0.285624	0.544525	WI-38 N592S vs. WI-38 WT
ENSG00000224094	RPS24P8	1.85927	0.641881	0.679372	NA	WI-38 N592S vs. WI-38 WT
ENSG00000162065	TBC1D24	712.717	0.641819	0.000855585	0.0191445	WI-38 N592S vs. WI-38 WT
ENSG00000172935	MRGPRF	34.3547	0.641698	0.0974707	NA	WI-38 N592S vs. WI-38 WT
ENSG00000002330	BAD	829.083	0.64155	0.00719902	0.0666017	WI-38 N592S vs. WI-38 WT
ENSG00000114786	ABHD14A-ACY1	20.2434	0.641464	0.293445	NA	WI-38 N592S vs. WI-38 WT
ENSG00000185386	MAPK11	273.845	0.640712	0.0293337	0.149489	WI-38 N592S vs. WI-38 WT
ENSG00000063176	SPHK2	558.102	0.640703	0.0217445	0.127543	WI-38 N592S vs. WI-38 WT
ENSG00000174792	ODAPH	1.10958	0.640702	0.768736	NA	WI-38 N592S vs. WI-38 WT
ENSG00000105479	CCDC114	58.0904	0.640334	0.222324	0.475543	WI-38 N592S vs. WI-38 WT
ENSG00000076944	STXBP2	18.6862	0.640125	0.327321	NA	WI-38 N592S vs. WI-38 WT
ENSG00000167549	CORO6	46.1763	0.640025	0.0800374	NA	WI-38 N592S vs. WI-38 WT
ENSG00000142684	ZNF593	360.499	0.638877	0.0295785	0.15042	WI-38 N592S vs. WI-38 WT
ENSG00000124208	PEDS1-UBE2V1	222.739	0.638279	0.567987	0.777588	WI-38 N592S vs. WI-38 WT
ENSG00000156299	TIAM1	755.168	0.637798	8.68491e-05	0.00440923	WI-38 N592S vs. WI-38 WT
ENSG00000254827	SLC22A18AS	6.16926	0.63769	0.672726	NA	WI-38 N592S vs. WI-38 WT
ENSG00000169129	AFAP1L2	14.8112	0.637041	0.303353	NA	WI-38 N592S vs. WI-38 WT
ENSG00000177427	MIEF2	216.989	0.636985	0.0719798	0.252936	WI-38 N592S vs. WI-38 WT
ENSG00000286192	AC069288	207.424	0.636468	0.021435	0.126403	WI-38 N592S vs. WI-38 WT
ENSG00000125409	TEKT3	2.63444	0.636228	0.676153	NA	WI-38 N592S vs. WI-38 WT
ENSG00000213075	RPL31P11	5.48794	0.636082	0.582937	NA	WI-38 N592S vs. WI-38 WT
ENSG00000177685	CRACR2B	189.256	0.634609	0.705218	0.862989	WI-38 N592S vs. WI-38 WT
ENSG00000041515	MYO16	1.00781	0.634092	0.879198	NA	WI-38 N592S vs. WI-38 WT
ENSG00000059145	UNKL	411.131	0.633165	0.0362285	0.169802	WI-38 N592S vs. WI-38 WT
ENSG00000161618	ALDH16A1	496.078	0.633153	0.0224714	0.129693	WI-38 N592S vs. WI-38 WT
ENSG00000167470	MIDN	1855.86	0.632502	0.00139598	0.0258904	WI-38 N592S vs. WI-38 WT
ENSG00000107821	KAZALD1	212.562	0.632176	0.00275787	0.0389747	WI-38 N592S vs. WI-38 WT
ENSG00000186862	PDZD7	21.9508	0.631973	0.28364	NA	WI-38 N592S vs. WI-38 WT
ENSG00000105519	CAPS	18.7344	0.630287	0.359949	NA	WI-38 N592S vs. WI-38 WT
ENSG00000099889	ARVCF	182.93	0.629858	0.0489121	0.204196	WI-38 N592S vs. WI-38 WT
ENSG00000110719	TCIRG1	506.589	0.62837	0.0101179	0.0808563	WI-38 N592S vs. WI-38 WT
ENSG00000196843	ARID5A	113.805	0.627454	0.00601884	0.0597091	WI-38 N592S vs. WI-38 WT
ENSG00000064300	NGFR	34.0405	0.627133	0.12002	NA	WI-38 N592S vs. WI-38 WT
ENSG00000134183	GNAT2	5.37906	0.626954	0.737692	NA	WI-38 N592S vs. WI-38 WT
ENSG00000120949	TNFRSF8	38.4343	0.626439	0.129239	NA	WI-38 N592S vs. WI-38 WT
ENSG00000075618	FSCN1	3708.36	0.626037	7.95987e-05	0.00414565	WI-38 N592S vs. WI-38 WT
ENSG00000270276	H4C15	28.8599	0.626022	0.811629	NA	WI-38 N592S vs. WI-38 WT
ENSG00000251322	SHANK3	111.035	0.625754	0.0460722	0.19662	WI-38 N592S vs. WI-38 WT
ENSG00000277117	LOC102723996	81.1926	0.625575	0.110263	0.318506	WI-38 N592S vs. WI-38 WT
ENSG00000176165	FOXG1	184.127	0.624362	0.338293	0.596755	WI-38 N592S vs. WI-38 WT
ENSG00000065057	NTHL1	337.712	0.624202	0.0159477	0.10658	WI-38 N592S vs. WI-38 WT
ENSG00000182809	CRIP2	1200.43	0.62381	0.0225507	0.129938	WI-38 N592S vs. WI-38 WT
ENSG00000260103	AC012435.2	9.66763	0.623342	0.364947	NA	WI-38 N592S vs. WI-38 WT
ENSG00000162066	AMDHD2	503.412	0.622857	0.0384886	0.176906	WI-38 N592S vs. WI-38 WT
ENSG00000171462	DLK2	175.332	0.622622	0.00753378	0.067984	WI-38 N592S vs. WI-38 WT
ENSG00000183963	SMTN	2528.4	0.622324	0.0546919	0.217726	WI-38 N592S vs. WI-38 WT
ENSG00000167653	PSCA	21.5308	0.621996	0.190197	NA	WI-38 N592S vs. WI-38 WT
ENSG00000250305	TRMT9B	49.2608	0.621781	0.195446	0.44405	WI-38 N592S vs. WI-38 WT
ENSG00000145029	NICN1	135.391	0.621442	0.0167959	0.109404	WI-38 N592S vs. WI-38 WT
ENSG00000135686	KLHL36	1016.93	0.62111	0.00537765	0.0563782	WI-38 N592S vs. WI-38 WT
ENSG00000160870	CYP3A7	2.11663	0.620779	0.742434	NA	WI-38 N592S vs. WI-38 WT
ENSG00000124224	PPP4R1L	183.58	0.620686	0.0026726	0.0384441	WI-38 N592S vs. WI-38 WT
ENSG00000108342	CSF3	5.99629	0.620587	0.518885	NA	WI-38 N592S vs. WI-38 WT
ENSG00000188747	NOXA1	3.45802	0.62019	0.717883	NA	WI-38 N592S vs. WI-38 WT
ENSG00000180340	FZD2	1010.08	0.619589	0.000105812	0.00500391	WI-38 N592S vs. WI-38 WT
ENSG00000179862	CITED4	35.9421	0.618828	0.235947	NA	WI-38 N592S vs. WI-38 WT
ENSG00000173366	AC097637.1	7.48444	0.618662	0.481259	NA	WI-38 N592S vs. WI-38 WT
ENSG00000179520	SLC17A8	1.96822	0.618635	0.750309	NA	WI-38 N592S vs. WI-38 WT
ENSG00000260342	AC138811.2	76.6949	0.618559	0.379568	0.633119	WI-38 N592S vs. WI-38 WT
ENSG00000165805	C12orf50	1.16803	0.618517	0.761794	NA	WI-38 N592S vs. WI-38 WT
ENSG00000145491	ROPN1L	19.2518	0.618448	0.474703	NA	WI-38 N592S vs. WI-38 WT
ENSG00000246705	H2AJ	1152.28	0.618428	0.00188086	0.0310378	WI-38 N592S vs. WI-38 WT
ENSG00000182393	IFNL1	1.55577	0.61795	0.751928	NA	WI-38 N592S vs. WI-38 WT
ENSG00000184163	C1QTNF12	9.90205	0.617799	0.434441	NA	WI-38 N592S vs. WI-38 WT
ENSG00000256464	YWHABP2	1.66284	0.617698	0.760397	NA	WI-38 N592S vs. WI-38 WT
ENSG00000160877	NACC1	4342.93	0.617345	0.104727	0.309543	WI-38 N592S vs. WI-38 WT
ENSG00000196155	PLEKHG4	362.861	0.617128	0.0135846	0.0966684	WI-38 N592S vs. WI-38 WT
ENSG00000136160	EDNRB	3.86936	0.616492	0.62541	NA	WI-38 N592S vs. WI-38 WT
ENSG00000213889	PPM1N	42.4585	0.615865	0.0721204	NA	WI-38 N592S vs. WI-38 WT
ENSG00000213221	DNLZ	220.208	0.615719	0.000415066	0.0121729	WI-38 N592S vs. WI-38 WT
ENSG00000233084	RPL23AP25	5.74482	0.614403	0.727923	NA	WI-38 N592S vs. WI-38 WT
ENSG00000259137	AL109766.1	2.09919	0.614339	0.787885	NA	WI-38 N592S vs. WI-38 WT
ENSG00000132821	VSTM2L	13.0532	0.613989	0.483675	NA	WI-38 N592S vs. WI-38 WT
ENSG00000171298	GAA	952.591	0.613353	0.00325466	0.0431022	WI-38 N592S vs. WI-38 WT
ENSG00000128918	ALDH1A2	4.53219	0.613303	0.716883	NA	WI-38 N592S vs. WI-38 WT
ENSG00000186517	ARHGAP30	7.41021	0.613106	0.390706	NA	WI-38 N592S vs. WI-38 WT
ENSG00000129911	KLF16	751.063	0.612694	0.000176344	0.00690591	WI-38 N592S vs. WI-38 WT
ENSG00000166166	TRMT61A	802.702	0.612377	0.00325683	0.0431022	WI-38 N592S vs. WI-38 WT
ENSG00000163491	NEK10	94.9792	0.612373	0.0499997	0.206952	WI-38 N592S vs. WI-38 WT
ENSG00000271127	AP000526.1	20.0838	0.611756	0.539517	NA	WI-38 N592S vs. WI-38 WT
ENSG00000163141	BNIPL	11.5882	0.611505	0.44661	NA	WI-38 N592S vs. WI-38 WT
ENSG00000123810	B9D2	106.638	0.61121	0.0288397	0.148475	WI-38 N592S vs. WI-38 WT
ENSG00000007080	CCDC124	1783.01	0.61117	0.0473082	0.200009	WI-38 N592S vs. WI-38 WT
ENSG00000270106	TSNAX-DISC1	2.748	0.610951	0.780088	NA	WI-38 N592S vs. WI-38 WT
ENSG00000245205	EEF1A1P4	7.91989	0.610617	0.468451	NA	WI-38 N592S vs. WI-38 WT
ENSG00000182179	UBA7	88.675	0.61035	0.0439917	0.190657	WI-38 N592S vs. WI-38 WT
ENSG00000244731	LOC110384692; C4A	5.19836	0.610273	0.881648	NA	WI-38 N592S vs. WI-38 WT
ENSG00000183801	OLFML1	7.286	0.610272	0.478241	NA	WI-38 N592S vs. WI-38 WT
ENSG00000172771	EFCAB12	3.43316	0.610006	0.669119	NA	WI-38 N592S vs. WI-38 WT
ENSG00000174177	CTU2	432.037	0.609919	0.00580455	0.0586915	WI-38 N592S vs. WI-38 WT
ENSG00000127220	ABHD8	364.71	0.609678	0.01933	0.119225	WI-38 N592S vs. WI-38 WT
ENSG00000131849	ZNF132	14.2937	0.609516	0.268994	NA	WI-38 N592S vs. WI-38 WT
ENSG00000138316	ADAMTS14	12.4289	0.609482	0.358613	NA	WI-38 N592S vs. WI-38 WT
ENSG00000285942	AC018362.3	7.53418	0.608626	0.567955	NA	WI-38 N592S vs. WI-38 WT
ENSG00000102878	HSF4	59.6644	0.608613	0.101138	0.303635	WI-38 N592S vs. WI-38 WT
ENSG00000171680	PLEKHG5	480.633	0.608346	0.0128325	0.0928321	WI-38 N592S vs. WI-38 WT
ENSG00000227682	ATP5F1AP2	2.84589	0.607387	0.717029	NA	WI-38 N592S vs. WI-38 WT
ENSG00000169418	NPR1	17.7273	0.607066	0.354564	NA	WI-38 N592S vs. WI-38 WT
ENSG00000183751	TBL3	1181.97	0.606531	0.000177177	0.00690591	WI-38 N592S vs. WI-38 WT
ENSG00000163746	PLSCR2	0.887645	0.606099	0.785505	NA	WI-38 N592S vs. WI-38 WT
ENSG00000166813	KIF7	373.614	0.605079	0.000422883	0.0123423	WI-38 N592S vs. WI-38 WT
ENSG00000204010	IFIT1B	1.5125	0.604397	0.720788	NA	WI-38 N592S vs. WI-38 WT
ENSG00000165915	SLC39A13	682.978	0.603814	0.000135793	0.00601023	WI-38 N592S vs. WI-38 WT
ENSG00000165886	UBTD1	543.028	0.603767	0.00861122	0.0726602	WI-38 N592S vs. WI-38 WT
ENSG00000170667	RASA4B	73.5243	0.603609	0.161392	0.399939	WI-38 N592S vs. WI-38 WT
ENSG00000183020	AP2A2	462.911	0.603104	0.0290981	0.148888	WI-38 N592S vs. WI-38 WT
ENSG00000174137	FAM53A	33.6081	0.602913	0.289391	NA	WI-38 N592S vs. WI-38 WT
ENSG00000184897	H1-10	1682.14	0.602903	0.00241958	0.0363752	WI-38 N592S vs. WI-38 WT
ENSG00000169972	PUSL1	384.825	0.602757	0.0164219	0.108118	WI-38 N592S vs. WI-38 WT
ENSG00000184545	DUSP8	19.4603	0.602688	0.37259	NA	WI-38 N592S vs. WI-38 WT
ENSG00000197114	ZGPAT	625.496	0.60265	0.0290333	0.148882	WI-38 N592S vs. WI-38 WT
ENSG00000205220	PSMB10	454.33	0.602487	0.00316939	0.0423981	WI-38 N592S vs. WI-38 WT
ENSG00000181029	TRAPPC5	382.903	0.60169	0.0145346	0.10047	WI-38 N592S vs. WI-38 WT
ENSG00000213222	TOMM40P4	1.87643	0.601565	0.704167	NA	WI-38 N592S vs. WI-38 WT
ENSG00000099800	TIMM13	1592.17	0.601256	0.000588382	0.0153884	WI-38 N592S vs. WI-38 WT
ENSG00000188878	FBF1	319.224	0.600957	0.00599207	0.0595627	WI-38 N592S vs. WI-38 WT
ENSG00000107816	LZTS2	888.581	0.600914	0.000892165	0.0196001	WI-38 N592S vs. WI-38 WT
ENSG00000123360	PDE1B	3.11103	0.600893	0.626772	NA	WI-38 N592S vs. WI-38 WT
ENSG00000105668	UPK1A	9.91071	0.600479	0.642142	NA	WI-38 N592S vs. WI-38 WT
ENSG00000256340	ABCC6P1	1.40439	0.600194	0.778889	NA	WI-38 N592S vs. WI-38 WT
ENSG00000169692	AGPAT2	491.373	0.600016	0.00231656	0.0355114	WI-38 N592S vs. WI-38 WT
ENSG00000197238	H4C11	64.4897	0.599881	0.0250317	0.137543	WI-38 N592S vs. WI-38 WT
ENSG00000116663	FBXO6	89.7163	0.599531	0.464702	0.703633	WI-38 N592S vs. WI-38 WT
ENSG00000117318	ID3	687.891	0.599499	0.000226972	0.00806617	WI-38 N592S vs. WI-38 WT
ENSG00000162910	MRPL55	287.544	0.599178	0.0108555	0.0846786	WI-38 N592S vs. WI-38 WT
ENSG00000147689	FAM83A	4.06502	0.599039	0.718348	NA	WI-38 N592S vs. WI-38 WT
ENSG00000159214	CCDC24	163.846	0.598988	0.0513412	0.210684	WI-38 N592S vs. WI-38 WT
ENSG00000114698	PLSCR4	68.1396	0.598721	0.159171	0.396712	WI-38 N592S vs. WI-38 WT
ENSG00000279864	-	10.8188	0.598457	0.426348	NA	WI-38 N592S vs. WI-38 WT
ENSG00000283228	AC068547.1	58.9008	0.598005	0.436676	0.681436	WI-38 N592S vs. WI-38 WT
ENSG00000286105	TMEM217	6.59807	0.59789	0.764257	NA	WI-38 N592S vs. WI-38 WT
ENSG00000056558	TRAF1	298.961	0.597076	0.00374797	0.0466393	WI-38 N592S vs. WI-38 WT
ENSG00000223756	TSSC2	5.03881	0.596455	0.608299	NA	WI-38 N592S vs. WI-38 WT
ENSG00000128298	BAIAP2L2	2.52013	0.596282	0.618878	NA	WI-38 N592S vs. WI-38 WT
ENSG00000168309	FAM107A	1.0498	0.595947	0.796237	NA	WI-38 N592S vs. WI-38 WT
ENSG00000233608	TWIST2	200.767	0.595504	0.0290547	0.148882	WI-38 N592S vs. WI-38 WT
ENSG00000205307	SAP25	9.22806	0.594647	0.529572	NA	WI-38 N592S vs. WI-38 WT
ENSG00000197872	CYRIA	5.87793	0.593913	0.636382	NA	WI-38 N592S vs. WI-38 WT
ENSG00000127663	KDM4B	1316.23	0.593777	0.000442913	0.0127119	WI-38 N592S vs. WI-38 WT
ENSG00000095596	CYP26A1	0.91473	0.593734	0.868506	NA	WI-38 N592S vs. WI-38 WT
ENSG00000163739	CXCL1	133.646	0.593405	0.0260809	0.141127	WI-38 N592S vs. WI-38 WT
ENSG00000159714	ZDHHC1	27.9823	0.592129	0.178124	NA	WI-38 N592S vs. WI-38 WT
ENSG00000112559	MDFI	2.6005	0.592122	0.75925	NA	WI-38 N592S vs. WI-38 WT
ENSG00000172062	SMN1	73.0493	0.591894	0.132552	0.355049	WI-38 N592S vs. WI-38 WT
ENSG00000099365	STX1B	51.2878	0.591793	0.130264	0.352436	WI-38 N592S vs. WI-38 WT
ENSG00000165474	GJB2	25.2643	0.591048	0.182831	NA	WI-38 N592S vs. WI-38 WT
ENSG00000171853	TRAPPC12	421.238	0.590287	0.0208914	0.124719	WI-38 N592S vs. WI-38 WT
ENSG00000187244	BCAM	2063.39	0.589675	0.000635215	0.0160236	WI-38 N592S vs. WI-38 WT
ENSG00000197858	GPAA1	1710.31	0.589288	3.34291e-05	0.00229502	WI-38 N592S vs. WI-38 WT
ENSG00000196796	NPIPB10P	1.22592	0.589157	0.815611	NA	WI-38 N592S vs. WI-38 WT
ENSG00000227372	TP73-AS1	350.679	0.589051	0.00445079	0.0510044	WI-38 N592S vs. WI-38 WT
ENSG00000283269	AC005524.1	4.94575	0.588964	0.746374	NA	WI-38 N592S vs. WI-38 WT
ENSG00000285542	AC013717.1	23.8062	0.588558	0.354762	NA	WI-38 N592S vs. WI-38 WT
ENSG00000264058	AC073508.2	10.2016	0.588121	0.678937	NA	WI-38 N592S vs. WI-38 WT
ENSG00000106211	HSPB1	10421.5	0.587898	0.000405054	0.0119373	WI-38 N592S vs. WI-38 WT
ENSG00000225492	GBP1P1	1.9734	0.587894	0.790761	NA	WI-38 N592S vs. WI-38 WT
ENSG00000239345	HNRNPA1P26	3.09434	0.586609	0.73249	NA	WI-38 N592S vs. WI-38 WT
ENSG00000282246	AL157392.5	12.4666	0.586146	0.531317	NA	WI-38 N592S vs. WI-38 WT
ENSG00000125046	SSUH2	9.49908	0.586044	0.471875	NA	WI-38 N592S vs. WI-38 WT
ENSG00000183172	SMDT1	373.779	0.585546	0.00100215	0.0207668	WI-38 N592S vs. WI-38 WT
ENSG00000285077	AC091057.6	70.1341	0.584908	0.10871	0.316174	WI-38 N592S vs. WI-38 WT
ENSG00000101115	SALL4	9.02342	0.584731	0.498941	NA	WI-38 N592S vs. WI-38 WT
ENSG00000158639	PAGE5	1.74605	0.584625	0.769163	NA	WI-38 N592S vs. WI-38 WT
ENSG00000108479	GALK1	351.764	0.584088	0.0116971	0.0877863	WI-38 N592S vs. WI-38 WT
ENSG00000078902	TOLLIP	774.756	0.583022	0.00538453	0.0563782	WI-38 N592S vs. WI-38 WT
ENSG00000196154	S100A4	22.4743	0.582834	0.201332	NA	WI-38 N592S vs. WI-38 WT
ENSG00000146122	DAAM2	7.68106	0.582671	0.479015	NA	WI-38 N592S vs. WI-38 WT
ENSG00000105404	RABAC1	908.321	0.582339	0.00480657	0.053011	WI-38 N592S vs. WI-38 WT
ENSG00000164683	HEY1	71.4971	0.582275	0.228048	0.481815	WI-38 N592S vs. WI-38 WT
ENSG00000130748	TMEM160	136.525	0.582178	0.0265837	0.142634	WI-38 N592S vs. WI-38 WT
ENSG00000112425	EPM2A	210.973	0.581985	0.0760607	0.261199	WI-38 N592S vs. WI-38 WT
ENSG00000167216	KATNAL2	109.1	0.581879	0.114656	0.326743	WI-38 N592S vs. WI-38 WT
ENSG00000223705	NSUN5P1	491.225	0.581385	9.37596e-08	3.14694e-05	WI-38 N592S vs. WI-38 WT
ENSG00000184967	NOC4L	515.243	0.581247	0.00546234	0.0567999	WI-38 N592S vs. WI-38 WT
ENSG00000092096	SLC22A17	103.724	0.581047	0.0777956	0.2642	WI-38 N592S vs. WI-38 WT
ENSG00000240489	SETP14	5.04307	0.580101	0.528398	NA	WI-38 N592S vs. WI-38 WT
ENSG00000237515	SHISA9	1.57855	0.579458	0.806207	NA	WI-38 N592S vs. WI-38 WT
ENSG00000100241	SBF1	3701.55	0.579115	0.00100371	0.0207668	WI-38 N592S vs. WI-38 WT
ENSG00000105426	PTPRS	3209.65	0.578854	1.87603e-06	0.000286938	WI-38 N592S vs. WI-38 WT
ENSG00000214026	LOC107987373; MRPL23	686.863	0.578217	0.000782137	0.0180699	WI-38 N592S vs. WI-38 WT
ENSG00000143847	PPFIA4	184.711	0.577437	0.0563679	0.220766	WI-38 N592S vs. WI-38 WT
ENSG00000183876	ARSI	178.846	0.577133	0.0250862	0.137718	WI-38 N592S vs. WI-38 WT
ENSG00000079432	CIC	2663.8	0.576857	0.000910337	0.0197895	WI-38 N592S vs. WI-38 WT
ENSG00000134780	DAGLA	107.915	0.576823	0.089335	0.285427	WI-38 N592S vs. WI-38 WT
ENSG00000171116	HSFX1	5.51111	0.576716	0.458568	NA	WI-38 N592S vs. WI-38 WT
ENSG00000278616	BEND3P3	1.30349	0.576587	0.788569	NA	WI-38 N592S vs. WI-38 WT
ENSG00000226314	ZNF192P1	7.41681	0.576587	0.550299	NA	WI-38 N592S vs. WI-38 WT
ENSG00000205871	RPS3AP47	5.8375	0.57652	0.532536	NA	WI-38 N592S vs. WI-38 WT
ENSG00000234498	RPL13AP20	39.8683	0.576452	0.179632	NA	WI-38 N592S vs. WI-38 WT
ENSG00000275713	H2BC9	84.2748	0.576372	0.0155855	0.105012	WI-38 N592S vs. WI-38 WT
ENSG00000164897	TMUB1	849.663	0.576285	0.0230577	0.131542	WI-38 N592S vs. WI-38 WT
ENSG00000099377	HSD3B7	235.717	0.576283	0.000616738	0.0156798	WI-38 N592S vs. WI-38 WT
ENSG00000275074	NUDT18	77.1788	0.576194	0.0140837	0.0986961	WI-38 N592S vs. WI-38 WT
ENSG00000059378	PARP12	465.002	0.575943	0.729925	0.873842	WI-38 N592S vs. WI-38 WT
ENSG00000198959	TGM2	3747.05	0.575725	0.0244914	0.136101	WI-38 N592S vs. WI-38 WT
ENSG00000111886	GABRR2	6.03203	0.575694	0.597212	NA	WI-38 N592S vs. WI-38 WT
ENSG00000128283	CDC42EP1	1713.5	0.575549	0.00931527	0.0766211	WI-38 N592S vs. WI-38 WT
ENSG00000102871	TRADD	101.003	0.575493	0.0221202	0.128871	WI-38 N592S vs. WI-38 WT
ENSG00000115884	SDC1	3232.34	0.575273	0.00513312	0.0548395	WI-38 N592S vs. WI-38 WT
ENSG00000251537	AC005324.3	4.51585	0.575193	0.670512	NA	WI-38 N592S vs. WI-38 WT
ENSG00000131116	ZNF428	408.904	0.575081	0.00280165	0.0395009	WI-38 N592S vs. WI-38 WT
ENSG00000196747	H2AC13	20.5108	0.574836	0.376072	NA	WI-38 N592S vs. WI-38 WT
ENSG00000185607	ACTBP7	4.41306	0.574673	0.639243	NA	WI-38 N592S vs. WI-38 WT
ENSG00000100065	CARD10	526.792	0.574591	0.0181373	0.1148	WI-38 N592S vs. WI-38 WT
ENSG00000256552	AC092745.2	1.48395	0.574384	0.790833	NA	WI-38 N592S vs. WI-38 WT
ENSG00000162337	LRP5	1238.86	0.573931	0.00349848	0.0448293	WI-38 N592S vs. WI-38 WT
ENSG00000121858	TNFSF10	14.7669	0.573873	0.34271	NA	WI-38 N592S vs. WI-38 WT
ENSG00000225950	NTF4	2.76279	0.573716	0.761895	NA	WI-38 N592S vs. WI-38 WT
ENSG00000060656	PTPRU	183.432	0.573343	0.00271399	0.0387225	WI-38 N592S vs. WI-38 WT
ENSG00000160991	ORAI2	1975.05	0.573235	0.000654986	0.0163855	WI-38 N592S vs. WI-38 WT
ENSG00000230207	RPL4P5	9.92575	0.573189	0.482838	NA	WI-38 N592S vs. WI-38 WT
ENSG00000269693	AC010422.6	57.8782	0.573003	0.528634	0.748826	WI-38 N592S vs. WI-38 WT
ENSG00000186111	PIP5K1C	958.378	0.572495	4.93698e-05	0.00302374	WI-38 N592S vs. WI-38 WT
ENSG00000129749	CHRNA10	8.30548	0.572141	0.583844	NA	WI-38 N592S vs. WI-38 WT
ENSG00000254633	AL512590.2	5.94252	0.571798	0.638352	NA	WI-38 N592S vs. WI-38 WT
ENSG00000128274	A4GALT	121.678	0.57175	0.0392612	0.17866	WI-38 N592S vs. WI-38 WT
ENSG00000157734	SNX22	113.233	0.571378	0.12803	0.348186	WI-38 N592S vs. WI-38 WT
ENSG00000134339	SAA2	3.60874	0.571187	0.661372	NA	WI-38 N592S vs. WI-38 WT
ENSG00000126705	AHDC1	444.818	0.571129	0.0236311	0.13324	WI-38 N592S vs. WI-38 WT
ENSG00000183048	SLC25A10	648.753	0.570979	0.0433808	0.189163	WI-38 N592S vs. WI-38 WT
ENSG00000129646	QRICH2	50.0283	0.569627	0.16211	0.400814	WI-38 N592S vs. WI-38 WT
ENSG00000121281	ADCY7	357.016	0.569365	6.1288e-05	0.00354327	WI-38 N592S vs. WI-38 WT
ENSG00000160796	NBEAL2	1164.86	0.569272	0.000510525	0.0140197	WI-38 N592S vs. WI-38 WT
ENSG00000263353	PPIAL4A	1.75862	0.56909	0.75043	NA	WI-38 N592S vs. WI-38 WT
ENSG00000166592	RRAD	26.053	0.569052	0.452529	NA	WI-38 N592S vs. WI-38 WT
ENSG00000143632	ACTA1	1.4841	0.568962	0.75898	NA	WI-38 N592S vs. WI-38 WT
ENSG00000205940	HSP90AB2P	19.9138	0.568921	0.361949	NA	WI-38 N592S vs. WI-38 WT
ENSG00000258644	SYNJ2BP-COX16	135.226	0.568787	0.199141	0.447689	WI-38 N592S vs. WI-38 WT
ENSG00000123689	G0S2	1289.38	0.568555	0.00354282	0.0451561	WI-38 N592S vs. WI-38 WT
ENSG00000259316	-	636.237	0.56815	0.0213511	0.126093	WI-38 N592S vs. WI-38 WT
ENSG00000171522	PTGER4	237.175	0.567972	0.0390484	0.178248	WI-38 N592S vs. WI-38 WT
ENSG00000105464	GRIN2D	96.2123	0.567719	0.0352796	0.167805	WI-38 N592S vs. WI-38 WT
ENSG00000205777	GAGE1	10143.4	0.567541	0.0716111	0.252227	WI-38 N592S vs. WI-38 WT
ENSG00000260314	MRC1	7.51342	0.567275	0.524107	NA	WI-38 N592S vs. WI-38 WT
ENSG00000172183	ISG20	225.994	0.567187	0.00635657	0.0616919	WI-38 N592S vs. WI-38 WT
ENSG00000225972	MTND1P23	10.989	0.566673	0.498362	NA	WI-38 N592S vs. WI-38 WT
ENSG00000173818	ENDOV	150.601	0.56618	0.0413492	0.184091	WI-38 N592S vs. WI-38 WT
ENSG00000143774	GUK1	1015.84	0.566114	0.00259774	0.0377266	WI-38 N592S vs. WI-38 WT
ENSG00000215529	EFCAB8	2.77405	0.565967	0.761719	NA	WI-38 N592S vs. WI-38 WT
ENSG00000204815	TTC25	18.6401	0.565629	0.328972	NA	WI-38 N592S vs. WI-38 WT
ENSG00000185250	PPIL6	22.5381	0.565603	0.45653	NA	WI-38 N592S vs. WI-38 WT
ENSG00000284194	SCO2	362.843	0.56558	0.00652887	0.0625405	WI-38 N592S vs. WI-38 WT
ENSG00000153896	ZNF599	79.8256	0.564804	0.0547916	0.21785	WI-38 N592S vs. WI-38 WT
ENSG00000197150	ABCB8	1121.2	0.564532	0.000166375	0.00672345	WI-38 N592S vs. WI-38 WT
ENSG00000102796	DHRS12	32.6668	0.564324	0.259	NA	WI-38 N592S vs. WI-38 WT
ENSG00000285713	-	3.1476	0.564102	0.705415	NA	WI-38 N592S vs. WI-38 WT
ENSG00000172061	LRRC15	95.7985	0.56389	0.0345114	0.165543	WI-38 N592S vs. WI-38 WT
ENSG00000117013	KCNQ4	22.0631	0.563142	0.324543	NA	WI-38 N592S vs. WI-38 WT
ENSG00000074855	ANO8	208.797	0.563137	0.00807139	0.0700623	WI-38 N592S vs. WI-38 WT
ENSG00000112667	DNPH1	332.939	0.562422	0.00462436	0.0521719	WI-38 N592S vs. WI-38 WT
ENSG00000223459	TCAF1P1	277.942	0.562305	0.00134198	0.0251789	WI-38 N592S vs. WI-38 WT
ENSG00000143184	XCL1	19.0015	0.561657	0.695799	NA	WI-38 N592S vs. WI-38 WT
ENSG00000111245	MYL2	4.52983	0.561341	0.633308	NA	WI-38 N592S vs. WI-38 WT
ENSG00000172922	RNASEH2C	1410.41	0.561287	0.0171308	0.110768	WI-38 N592S vs. WI-38 WT
ENSG00000177548	RABEP2	326.918	0.560796	0.00336933	0.0440418	WI-38 N592S vs. WI-38 WT
ENSG00000261056	AC079416.2	1.65575	0.56051	0.720728	NA	WI-38 N592S vs. WI-38 WT
ENSG00000153002	CPB1	1.36618	0.560361	0.770654	NA	WI-38 N592S vs. WI-38 WT
ENSG00000271698	AC233992.2	14.1502	0.560333	0.351829	NA	WI-38 N592S vs. WI-38 WT
ENSG00000219395	HSPA8P15	1.9485	0.559888	0.681876	NA	WI-38 N592S vs. WI-38 WT
ENSG00000005206	SPPL2B	300.097	0.559688	0.0167237	0.109136	WI-38 N592S vs. WI-38 WT
ENSG00000188566	NDOR1	461.991	0.559634	0.00711486	0.0662147	WI-38 N592S vs. WI-38 WT
ENSG00000106100	NOD1	182.881	0.559562	0.00277599	0.039185	WI-38 N592S vs. WI-38 WT
ENSG00000116852	KIF21B	31.3702	0.559225	0.231371	NA	WI-38 N592S vs. WI-38 WT
ENSG00000164061	BSN	43.5319	0.559106	0.303995	NA	WI-38 N592S vs. WI-38 WT
ENSG00000165120	SSMEM1	1.12054	0.558899	0.840681	NA	WI-38 N592S vs. WI-38 WT
ENSG00000140548	ZNF710	651.526	0.558504	0.00254552	0.0373947	WI-38 N592S vs. WI-38 WT
ENSG00000163794	UCN	4.70062	0.558032	0.697103	NA	WI-38 N592S vs. WI-38 WT
ENSG00000160781	PAQR6	42.6241	0.557791	0.191891	NA	WI-38 N592S vs. WI-38 WT
ENSG00000130720	FIBCD1	200.127	0.557123	0.0288852	0.148582	WI-38 N592S vs. WI-38 WT
ENSG00000237452	MEIOSIN	1.07485	0.557121	0.841483	NA	WI-38 N592S vs. WI-38 WT
ENSG00000230673	PABPC1P3	1.81727	0.556864	0.711127	NA	WI-38 N592S vs. WI-38 WT
ENSG00000161179	YDJC	318.4	0.55672	0.0348943	0.167009	WI-38 N592S vs. WI-38 WT
ENSG00000178896	EXOSC4	635.868	0.556395	0.00260138	0.0377341	WI-38 N592S vs. WI-38 WT
ENSG00000260644	HERC2P5	121.992	0.556167	0.569546	0.778319	WI-38 N592S vs. WI-38 WT
ENSG00000067141	NEO1	607.763	0.555758	0.069776	0.247786	WI-38 N592S vs. WI-38 WT
ENSG00000120937	NPPB	67.9624	0.555699	0.045427	0.194556	WI-38 N592S vs. WI-38 WT
ENSG00000228672	PROB1	59.2584	0.555412	0.126682	0.345607	WI-38 N592S vs. WI-38 WT
ENSG00000160472	TMEM190	1.02713	0.555312	0.787124	NA	WI-38 N592S vs. WI-38 WT
ENSG00000182359	KBTBD3	74.7844	0.5553	0.195045	0.443661	WI-38 N592S vs. WI-38 WT
ENSG00000130669	PAK4	2254.45	0.555046	0.0130483	0.0939023	WI-38 N592S vs. WI-38 WT
ENSG00000199523	RNA5SP226	487.147	0.554954	0.758709	0.890825	WI-38 N592S vs. WI-38 WT
ENSG00000274570	SPDYE10P	2.05703	0.554626	0.781826	NA	WI-38 N592S vs. WI-38 WT
ENSG00000143793	C1orf35	165.381	0.554316	0.0252428	0.138326	WI-38 N592S vs. WI-38 WT
ENSG00000183421	RIPK4	970.693	0.55361	0.0045036	0.0512884	WI-38 N592S vs. WI-38 WT
ENSG00000225695	HNRNPA1P35	3.56637	0.553537	0.615735	NA	WI-38 N592S vs. WI-38 WT
ENSG00000044446	PHKA2	729.418	0.553298	0.000149866	0.00631666	WI-38 N592S vs. WI-38 WT
ENSG00000185669	SNAI3	5.28291	0.553289	0.53705	NA	WI-38 N592S vs. WI-38 WT
ENSG00000133019	CHRM3	3.56238	0.553242	0.633162	NA	WI-38 N592S vs. WI-38 WT
ENSG00000077616	NAALAD2	7.73951	0.552954	0.622345	NA	WI-38 N592S vs. WI-38 WT
ENSG00000141526	SLC16A3	3952.16	0.552163	0.000452123	0.012844	WI-38 N592S vs. WI-38 WT
ENSG00000186193	SAPCD2	1168.83	0.551643	0.00087981	0.0193992	WI-38 N592S vs. WI-38 WT
ENSG00000225345	SNX18P3	39.1471	0.551166	0.387468	NA	WI-38 N592S vs. WI-38 WT
ENSG00000142156	COL6A1	4743.38	0.551135	0.00420118	0.0491888	WI-38 N592S vs. WI-38 WT
ENSG00000121361	KCNJ8	30.9672	0.549999	0.288899	NA	WI-38 N592S vs. WI-38 WT
ENSG00000228335	AC073063.1	4.89663	0.549742	0.579047	NA	WI-38 N592S vs. WI-38 WT
ENSG00000037757	MRI1	405.43	0.549379	0.000244157	0.00853038	WI-38 N592S vs. WI-38 WT
ENSG00000159069	FBXW5	2523.21	0.549108	0.00810907	0.0701876	WI-38 N592S vs. WI-38 WT
ENSG00000115194	SLC30A3	144.992	0.548752	0.0456337	0.195252	WI-38 N592S vs. WI-38 WT
ENSG00000165197	VEGFD	5.79634	0.548474	0.702939	NA	WI-38 N592S vs. WI-38 WT
ENSG00000148357	HMCN2	7.90051	0.548244	0.610043	NA	WI-38 N592S vs. WI-38 WT
ENSG00000224389	C4B	46.4399	0.547856	0.304101	NA	WI-38 N592S vs. WI-38 WT
ENSG00000163536	SERPINI1	100.173	0.547777	0.0887494	0.284322	WI-38 N592S vs. WI-38 WT
ENSG00000061337	LZTS1	85.8285	0.547741	0.0212687	0.12579	WI-38 N592S vs. WI-38 WT
ENSG00000122678	POLM	245.842	0.547524	8.10686e-05	0.00420409	WI-38 N592S vs. WI-38 WT
ENSG00000168061	SAC3D1	423.894	0.547351	0.0167856	0.109396	WI-38 N592S vs. WI-38 WT
ENSG00000174165	ZDHHC24	183.429	0.547201	0.0607798	0.229932	WI-38 N592S vs. WI-38 WT
ENSG00000214338	SOGA3	222.784	0.546894	0.0915176	0.288919	WI-38 N592S vs. WI-38 WT
ENSG00000230364	RPL4P3	2.80387	0.546484	0.69443	NA	WI-38 N592S vs. WI-38 WT
ENSG00000161558	TMEM143	170.96	0.546091	0.085959	0.27943	WI-38 N592S vs. WI-38 WT
[truncated: 15,046 more rows]
